# Supplementary material for: Generation and characterization of human U-2 OS cell lines with the CRISPR/Cas9-edited protoporphyrinogen oxidase IX gene
Source: Sci Rep. 2022 Oct 12;12:17081. doi: 10.1038/s41598-022-21147-x (PMC9556554; doi:10.1038/s41598-022-21147-x)
Supplement: Supplementary file 2 — Supplementary Table S3. [file 41598_2022_21147_MOESM2_ESM.xlsx]

## Sheet: KO - ctrl 22 proteins imputed
Significant	#NAME?	Difference	Protein IDs	Majority protein IDs	Protein names	Gene names	id	Fasta headers	EC	Symbol color	Symbol type	Symbol size	Show label	Only identified by site	Reverse	Potential contaminant	GOBP name	GOMF name	GOCC name	KEGG pathway name	Reactome name	Corum name	MitoCarta3_Human	MitoCarta3_Human_subMt	MitoCarta3_Human_MitoPathways	OXPHOS_Human	Peptides	Razor + unique peptides	Unique peptides	Sequence coverage [%]	Unique + razor sequence coverage [%]	Unique sequence coverage [%]	Mol. weight [kDa]	Q-value	Score	Intensity	iBAQ peptides	MS/MS count	Peptide counts (all)	Peptide counts (razor+unique)	Peptide counts (unique)	Number of proteins	Peptides Z01_U2OS_I	Peptides Z02_2-15_I	Peptides Z03_9A3_I	Peptides Z04_227_I	Peptides Z05_U2OS_IV	Peptides Z06_2-15_IV	Peptides Z07_9A3_IV
	0.815892	0.352504	Q9Y2S6;A0A024R1R8	Q9Y2S6;A0A024R1R8	Translation machinery-associated protein 7	TMA7;hCG_2014768	0	sp|Q9Y2S6|TMA7_HUMAN Translation machinery-associated protein 7 OS=Homo sapiens OX=9606 GN=TMA7 PE=1 SV=1;tr|A0A024R1R8|A0A024R1R8_HUMAN Coiled-coil domain-containing protein 72 OS=Homo sapiens OX=9606 GN=hCG_2014768 PE=3 SV=1		Color2 [DarkGray]	1	4					cytoplasmic translation										2	2	2	15.6	15.6	15.6	7.0662	0.0001856	3.634	1053400000	2	15	NaN	NaN	NaN	2	1	2	1	2	1	2	1
	2.96394	0.833554	P0CG34;P0CG35;A0A087X1C1	P0CG34;P0CG35;A0A087X1C1	Thymosin beta-15A;Thymosin beta-15B	TMSB15A;TMSB15B	1	sp|P0CG34|TB15A_HUMAN Thymosin beta-15A OS=Homo sapiens OX=9606 GN=TMSB15A PE=1 SV=1;sp|P0CG35|TB15B_HUMAN Thymosin beta-15B OS=Homo sapiens OX=9606 GN=TMSB15B PE=1 SV=1;tr|A0A087X1C1|A0A087X1C1_HUMAN Thymosin beta-15B OS=Homo sapiens OX=9606 GN=TMSB15B PE		Color2 [DarkGray]	1	4					actin filament organization;positive regulation of cell migration;regulation of cell migration;sequestering of actin monomers	actin monomer binding;DNA-binding transcription factor activity, RNA polymerase II-specific	cytoplasm;cytoskeleton								1	1	1	24.4	24.4	24.4	5.2288	0.00053485	2.9072	254950000	2	9	NaN	NaN	NaN	3	1	1	1	1	1	1	1
	0.194368	-0.0714251	O75144;A0A087X1L8	O75144;A0A087X1L8	ICOS ligand	ICOSLG	2	sp|O75144|ICOSL_HUMAN ICOS ligand OS=Homo sapiens OX=9606 GN=ICOSLG PE=1 SV=2;tr|A0A087X1L8|A0A087X1L8_HUMAN Ig-like domain-containing protein OS=Homo sapiens OX=9606 GN=LOC102723996 PE=4 SV=1		Color2 [DarkGray]	1	4					adaptive immune response;B cell activation;cell surface receptor signaling pathway;cellular response to lipopolysaccharide;defense response;hyperosmotic response;immune response;negative regulation of T cell proliferation;positive regulation of activated T cell proliferation;positive regulation of T cell proliferation;regulation of immune response;signal transduction;T cell activation;T cell cost…	identical protein binding;signaling receptor binding	cell surface;cytoplasmic ribonucleoprotein granule;external side of plasma membrane;extracellular exosome;integral component of membrane;plasma membrane	Cell adhesion molecules (CAMs);Intestinal immune network for IgA production	Costimulation by the CD28 family						2	2	2	7	7	7	33.348	0.0026627	1.789	119410000	12	10	NaN	NaN	NaN	2	1	2	2	2	1	2	1
	0.0243394	-0.0170778	P0DPI2;A0A0B4J2D5	P0DPI2;A0A0B4J2D5			3	sp|P0DPI2|GAL3A_HUMAN Glutamine amidotransferase-like class 1 domain-containing protein 3A, mitochondrial OS=Homo sapiens OX=9606 GN=GATD3A PE=1 SV=1;sp|A0A0B4J2D5|GAL3B_HUMAN Glutamine amidotransferase-like class 1 domain-containing protein 3B, mitochondr		Color2 [DarkGray]	1	4							mitochondrion								12	12	12	57.5	57.5	57.5	28.17	0	323.31	13646000000	15	197	NaN	NaN	NaN	2	10	11	11	10	11	10	11
	0.842699	-0.125779	Q15269;A0A0B4J2E5	Q15269;A0A0B4J2E5	Periodic tryptophan protein 2 homolog	PWP2	4	sp|Q15269|PWP2_HUMAN Periodic tryptophan protein 2 homolog OS=Homo sapiens OX=9606 GN=PWP2 PE=2 SV=2;tr|A0A0B4J2E5|A0A0B4J2E5_HUMAN Uncharacterized protein OS=Homo sapiens OX=9606 GN=LOC102724159 PE=1 SV=1		Color2 [DarkGray]	1	4					maturation of SSU-rRNA from tricistronic rRNA transcript (SSU-rRNA, 5.8S rRNA, LSU-rRNA);ribosomal small subunit assembly;rRNA processing	RNA binding;snoRNA binding	nucleoplasm;Pwp2p-containing subcomplex of 90S preribosome;small-subunit processome		Major pathway of rRNA processing in the nucleolus and cytosol;rRNA modification in the nucleus and cytosol						18	18	18	25.6	25.6	25.6	102.45	0	259.71	7952700000	39	223	NaN	NaN	NaN	2	16	16	16	16	15	14	16
	0.165352	-0.0565977	A0A0B4J2F0	A0A0B4J2F0		PIGBOS1	5	sp|A0A0B4J2F0|PIOS1_HUMAN Protein PIGBOS1 OS=Homo sapiens OX=9606 GN=PIGBOS1 PE=1 SV=1		Color2 [DarkGray]	1	4							extracellular region				+	MOM	Mitochondrial dynamics and surveillance;Organelle contact sites		1	1	1	18.5	18.5	18.5	6.3133	0.00036437	3.238	271560000	2	12	1	1	1	1	1	1	1	1	1	1	1
	0.137327	0.0959295	A0A0J9YXQ4	A0A0J9YXQ4			6	sp|A0A0J9YXQ4|PMA6E_HUMAN Paraneoplastic antigen Ma6E OS=Homo sapiens OX=9606 GN=PNMA6E PE=4 SV=1		Color2 [DarkGray]	1	4															1	1	1	2.5	2.5	2.5	65.154	0.0011954	2.1865	30515000	24	1	1	1	1	1	1	1	1	0	1	0	1
	0.941787	0.574275	P0DPI3;A0A0U1RR11;A0A0U1RRI6	P0DPI3;A0A0U1RR11;A0A0U1RRI6			7	sp|P0DPI3|CENL2_HUMAN Centromere protein V-like protein 2 OS=Homo sapiens OX=9606 GN=CENPVL2 PE=3 SV=1;sp|A0A0U1RR11|CENL1_HUMAN Centromere protein V-like protein 1 OS=Homo sapiens OX=9606 GN=CENPVL1 PE=2 SV=1;sp|A0A0U1RRI6|CENL3_HUMAN Centromere protein V		Color2 [DarkGray]	1	4						carbon-sulfur lyase activity									4	4	4	20.6	20.6	20.6	29.887	0.00036476	3.2694	192760000	15	14	NaN	NaN	NaN	3	3	2	1	2	2	1	1
	0.291873	-0.602019	A0A2R8Y619	A0A2R8Y619			10	sp|A0A2R8Y619|H2BE1_HUMAN Histone H2B type 2-E1 OS=Homo sapiens OX=9606 GN=H2BE1 PE=3 SV=1		Color2 [DarkGray]	1	4						DNA binding;protein heterodimerization activity	nucleosome;nucleus								3	1	1	24.6	18	18	13.491	0.0032835	1.6426	1109000000	8	9	3	1	1	1	3	3	3	3	3	3	3
	0.0472927	0.0221786	A0A3B3IRV3	A0A3B3IRV3			11	tr|A0A3B3IRV3|A0A3B3IRV3_HUMAN Malignant T-cell-amplified sequence OS=Homo sapiens OX=9606 GN=MCTS2P PE=1 SV=1		Color2 [DarkGray]	1	4															6	6	2	49.2	49.2	16.6	20.343	0	36.541	4373100000	10	83	6	6	2	1	6	6	5	5	6	6	6
	0.4885	0.351915	Q6P4F7;A0A499FJF3;Q3KRB8	Q6P4F7;A0A499FJF3;Q3KRB8	Rho GTPase-activating protein 11A;Rho GTPase-activating protein 11B	ARHGAP11A;ARHGAP11B	12	sp|Q6P4F7|RHGBA_HUMAN Rho GTPase-activating protein 11A OS=Homo sapiens OX=9606 GN=ARHGAP11A PE=1 SV=2;tr|A0A499FJF3|A0A499FJF3_HUMAN Rho-GAP domain-containing protein OS=Homo sapiens OX=9606 PE=1 SV=1;sp|Q3KRB8|RHGBB_HUMAN Rho GTPase-activating protein 11		Color2 [DarkGray]	1	4					cerebral cortex development;regulation of small GTPase mediated signal transduction;signal transduction	GTPase activator activity	cytosol		Rho GTPase cycle						1	1	1	1.7	1.7	1.7	113.86	0.0085154	1.3349	192650000	49	10	NaN	NaN	NaN	3	1	1	1	1	1	1	1
	1.6196	0.29491	A0AVT1	A0AVT1	Ubiquitin-like modifier-activating enzyme 6	UBA6	13	sp|A0AVT1|UBA6_HUMAN Ubiquitin-like modifier-activating enzyme 6 OS=Homo sapiens OX=9606 GN=UBA6 PE=1 SV=1	6.2.1.45	Color2 [DarkGray]	1	4					amygdala development;dendritic spine development;hippocampus development;learning;locomotory behavior;protein modification by small protein conjugation;protein ubiquitination;ubiquitin-dependent protein catabolic process	ATP binding;FAT10 activating enzyme activity;ubiquitin activating enzyme activity	cytoplasm;cytosol	Ubiquitin mediated proteolysis	Antigen processing: Ubiquitination & Proteasome degradation;Synthesis of active ubiquitin: roles of E1 and E2 enzymes						34	34	34	44	44	44	117.97	0	203.18	8408600000	56	340	34	34	34	1	28	31	21	28	27	29	28
	0.400543	-0.214362	A0FGR8	A0FGR8	Extended synaptotagmin-2	ESYT2	14	sp|A0FGR8|ESYT2_HUMAN Extended synaptotagmin-2 OS=Homo sapiens OX=9606 GN=ESYT2 PE=1 SV=1		Color2 [DarkGray]	1	4					endocytosis;endoplasmic reticulum-plasma membrane tethering;lipid transport	cadherin binding;calcium ion binding;calcium-dependent phospholipid binding;identical protein binding;phosphatidylcholine binding;phosphatidylethanolamine binding;phosphatidylinositol binding	endoplasmic reticulum membrane;endoplasmic reticulum-plasma membrane contact site;extrinsic component of cytoplasmic side of plasma membrane;integral component of plasma membrane;intrinsic component of endoplasmic reticulum membrane;membrane;organelle membrane contact site		Glycosphingolipid metabolism	ESYT1-ESYT2 complex					18	18	18	26.7	26.7	26.7	102.36	0	39.082	2944400000	46	113	18	18	18	1	15	9	12	16	14	9	10
	0.537754	-0.156143	A0JLT2	A0JLT2	Mediator of RNA polymerase II transcription subunit 19	MED19	15	sp|A0JLT2|MED19_HUMAN Mediator of RNA polymerase II transcription subunit 19 OS=Homo sapiens OX=9606 GN=MED19 PE=1 SV=2		Color2 [DarkGray]	1	4					positive regulation of transcription by RNA polymerase II	transcription coregulator activity;transcription factor binding	mediator complex;nuclear body;nucleus		PPARA activates gene expression;Transcriptional regulation of white adipocyte differentiation	Mediator complex;TRAP-SMCC mediator complex					3	3	3	25.4	25.4	25.4	26.273	0	19.453	705040000	10	19	3	3	3	1	2	2	2	3	2	2	2
	0.572076	0.219608	A0MZ66	A0MZ66	Shootin-1	KIAA1598	16	sp|A0MZ66|SHOT1_HUMAN Shootin-1 OS=Homo sapiens OX=9606 GN=SHTN1 PE=1 SV=4		Color2 [DarkGray]	1	4					actin filament bundle retrograde transport;axonogenesis;Cdc42 protein signal transduction;cytoplasmic actin-based contraction involved in cell motility;endoplasmic reticulum polarization;netrin-activated signaling pathway;neuron projection morphogenesis;positive regulation of axon extension;positive regulation of neuron migration;Ras protein signal transduction;regulation of establishment of cell…	actin filament binding;cadherin binding;kinesin binding	axon;axonal growth cone;cell leading edge;cytoplasm;filopodium;growth cone;lamellipodium;microtubule;microtubule associated complex;microtubule cytoskeleton;perikaryon;perinuclear region of cytoplasm		Recycling pathway of L1						12	12	12	24.7	24.7	24.7	71.639	0	27.311	1038100000	37	47	12	12	12	1	9	8	5	7	10	10	8
	0.476747	0.481564	A0PJW6	A0PJW6	Transmembrane protein 223	TMEM223	17	sp|A0PJW6|TM223_HUMAN Transmembrane protein 223 OS=Homo sapiens OX=9606 GN=TMEM223 PE=1 SV=1		Color2 [DarkGray]	1	4					nervous system development		integral component of membrane								2	2	2	17.3	17.3	17.3	22.049	0	4.1578	281230000	12	18	2	2	2	1	2	2	1	1	0	2	2
	1.38113	0.461267	A0PK00	A0PK00	Transmembrane protein 120B	TMEM120B	18	sp|A0PK00|T120B_HUMAN Transmembrane protein 120B OS=Homo sapiens OX=9606 GN=TMEM120B PE=1 SV=1		Color2 [DarkGray]	1	4					fat cell differentiation;protein heterooligomerization		integral component of membrane;nuclear inner membrane								1	1	1	5	5	5	40.245	0	5.5508	85002000	13	6	1	1	1	1	0	1	1	1	1	1	1
	0.176661	-0.0398874	A1L0T0	A1L0T0	Acetolactate synthase-like protein	ILVBL	19	sp|A1L0T0|HACL2_HUMAN 2-hydroxyacyl-CoA lyase 2 OS=Homo sapiens OX=9606 GN=ILVBL PE=1 SV=2	2.2.1.-	Color2 [DarkGray]	1	4						magnesium ion binding;thiamine pyrophosphate binding;transferase activity	integral component of membrane;membrane								19	19	19	44.6	44.6	44.6	67.867	0	323.31	15643000000	25	306	19	19	19	1	15	16	16	18	15	15	14
	2.1263	-0.552719	A1L390	A1L390	Pleckstrin homology domain-containing family G member 3	PLEKHG3	20	sp|A1L390|PKHG3_HUMAN Pleckstrin homology domain-containing family G member 3 OS=Homo sapiens OX=9606 GN=PLEKHG3 PE=1 SV=1		Color2 [DarkGray]	1	4					regulation of Rho protein signal transduction	Rho guanyl-nucleotide exchange factor activity									22	22	22	26.5	26.5	26.5	134.41	0	103.15	3381100000	56	169	22	22	22	1	15	12	18	14	18	15	18
	0.130978	0.105894	A1L3X0	A1L3X0	Elongation of very long chain fatty acids protein 7	ELOVL7	21	sp|A1L3X0|ELOV7_HUMAN Elongation of very long chain fatty acids protein 7 OS=Homo sapiens OX=9606 GN=ELOVL7 PE=1 SV=1	2.3.1.199	Color2 [DarkGray]	1	4					fatty acid elongation, monounsaturated fatty acid;fatty acid elongation, polyunsaturated fatty acid;fatty acid elongation, saturated fatty acid;long-chain fatty-acyl-CoA biosynthetic process;sphingolipid biosynthetic process;unsaturated fatty acid biosynthetic process;very long-chain fatty acid biosynthetic process	3-oxo-arachidoyl-CoA synthase activity;3-oxo-cerotoyl-CoA synthase activity;3-oxo-lignoceronyl-CoA synthase activity;fatty acid elongase activity;very-long-chain 3-ketoacyl-CoA synthase activity	endoplasmic reticulum;endoplasmic reticulum membrane;integral component of endoplasmic reticulum membrane	Biosynthesis of unsaturated fatty acids;Fatty acid elongation;Fatty acid metabolism;Metabolic pathways	Synthesis of very long-chain fatty acyl-CoAs						2	2	2	6.4	6.4	6.4	33.356	0.0015136	1.9501	105350000	9	9	2	2	2	1	0	1	2	2	1	1	1
	0.496213	0.179643	A1X283;Q5TCZ1	A1X283	SH3 and PX domain-containing protein 2B	SH3PXD2B	22	sp|A1X283|SPD2B_HUMAN SH3 and PX domain-containing protein 2B OS=Homo sapiens OX=9606 GN=SH3PXD2B PE=1 SV=3		Color2 [DarkGray]	1	4					adipose tissue development;bone development;cranial skeletal system development;extracellular matrix disassembly;extracellular matrix organization;eye development;heart development;osteoblast fate commitment;osteoclast fusion;podosome assembly;positive regulation of adipose tissue development;positive regulation of fat cell differentiation;positive regulation of gene expression;positive regulatio…	phosphatidylinositol binding;phosphatidylinositol-3,4-bisphosphate binding;phosphatidylinositol-3,5-bisphosphate binding;phosphatidylinositol-3-phosphate binding;phosphatidylinositol-4,5-bisphosphate binding;phosphatidylinositol-4-phosphate binding;phosphatidylinositol-5-phosphate binding;protease binding;SH2 domain binding;superoxide-generating NADPH oxidase activator activity	cell junction;cell projection;cytoplasm;cytosol;podosome		Invadopodia formation						5	5	5	7.8	7.8	7.8	101.58	0	13.309	265940000	46	13	NaN	NaN	NaN	2	5	4	4	4	2	5	3
	0.0879098	0.0237964	A2RRP1	A2RRP1	Neuroblastoma-amplified sequence	NBAS	23	sp|A2RRP1|NBAS_HUMAN Neuroblastoma-amplified sequence OS=Homo sapiens OX=9606 GN=NBAS PE=1 SV=2		Color2 [DarkGray]	1	4					negative regulation of nuclear-transcribed mRNA catabolic process, nonsense-mediated decay;nuclear-transcribed mRNA catabolic process;protein transport;retrograde vesicle-mediated transport, Golgi to endoplasmic reticulum	SNARE binding	cytosol;Dsl1/NZR complex;endoplasmic reticulum;endoplasmic reticulum membrane;membrane		COPI-dependent Golgi-to-ER retrograde traffic						19	19	19	11.6	11.6	11.6	268.57	0	29.286	1567300000	108	89	19	19	19	1	10	11	15	14	13	11	13
	1.18041	-0.169529	A3KMH1	A3KMH1	von Willebrand factor A domain-containing protein 8	VWA8	24	sp|A3KMH1|VWA8_HUMAN von Willebrand factor A domain-containing protein 8 OS=Homo sapiens OX=9606 GN=VWA8 PE=1 SV=2		Color2 [DarkGray]	1	4						ATP binding;ATPase activity	mitochondrion;peroxisome				+	Matrix	0		20	20	20	15.1	15.1	15.1	214.82	0	50.804	2049500000	111	145	20	20	20	1	15	15	16	16	14	13	15
	0.190274	0.103827	A3KN83	A3KN83	Protein strawberry notch homolog 1	SBNO1	25	sp|A3KN83|SBNO1_HUMAN Protein strawberry notch homolog 1 OS=Homo sapiens OX=9606 GN=SBNO1 PE=1 SV=1		Color2 [DarkGray]	1	4					regulation of transcription, DNA-templated		nucleus								7	7	4	6.9	6.9	4.2	154.31	0	27.23	283340000	64	27	7	7	4	1	4	4	3	3	4	5	2
	1.11755	-0.191369	A4D1E9	A4D1E9	GTP-binding protein 10	GTPBP10	26	sp|A4D1E9|GTPBA_HUMAN GTP-binding protein 10 OS=Homo sapiens OX=9606 GN=GTPBP10 PE=1 SV=1		Color2 [DarkGray]	1	4					ribosome biogenesis	GTP binding;RNA binding	chromosome;nucleolus				+	Matrix	Mitochondrial central dogma;Mitochondrial ribosome assembly;Translation		14	14	14	43.4	43.4	43.4	42.932	0	66.938	4142100000	26	143	14	14	14	1	11	11	12	10	11	11	11
	0.382303	0.524777	A5D8V6	A5D8V6	Vacuolar protein sorting-associated protein 37C	VPS37C	27	sp|A5D8V6|VP37C_HUMAN Vacuolar protein sorting-associated protein 37C OS=Homo sapiens OX=9606 GN=VPS37C PE=1 SV=2		Color2 [DarkGray]	1	4					endosomal transport;endosome transport via multivesicular body sorting pathway;macroautophagy;multivesicular body assembly;protein targeting to membrane;protein targeting to vacuole;ubiquitin-dependent protein catabolic process via the multivesicular body sorting pathway;viral budding via host ESCRT complex;viral life cycle	calcium-dependent protein binding	endosome membrane;ESCRT I complex;extracellular exosome;intracellular membrane-bounded organelle;late endosome membrane	Endocytosis	Budding and maturation of HIV virion;Endosomal Sorting Complex Required For Transport (ESCRT);Membrane binding and targetting of GAG proteins	ESCRT-I complex					1	1	1	5.6	5.6	5.6	38.658	0	11.02	119720000	9	13	1	1	1	1	0	1	1	1	1	1	1
	0.844612	-0.339215	A5PLL7	A5PLL7	Transmembrane protein 189	TMEM189	28	sp|A5PLL7|PDES1_HUMAN Plasmanylethanolamine desaturase OS=Homo sapiens OX=9606 GN=PEDS1 PE=1 SV=3		Color2 [DarkGray]	1	4							endoplasmic reticulum;endoplasmic reticulum membrane;integral component of membrane								3	3	3	14.1	14.1	14.1	31.135	0	5.3646	551910000	10	29	3	3	3	1	1	2	2	2	3	2	3
	0.578668	0.331106	A5PLN9	A5PLN9	Trafficking protein particle complex subunit 13	TRAPPC13	29	sp|A5PLN9|TPC13_HUMAN Trafficking protein particle complex subunit 13 OS=Homo sapiens OX=9606 GN=TRAPPC13 PE=1 SV=2		Color2 [DarkGray]	1	4						Rab guanyl-nucleotide exchange factor activity	cytosol		RAB GEFs exchange GTP for GDP on RABs						2	2	2	8.4	8.4	8.4	46.523	0.00054575	3.2174	174700000	20	11	2	2	2	1	2	2	0	2	2	2	2
	0.399111	0.0665595	A5YKK6	A5YKK6	CCR4-NOT transcription complex subunit 1	CNOT1	30	sp|A5YKK6|CNOT1_HUMAN CCR4-NOT transcription complex subunit 1 OS=Homo sapiens OX=9606 GN=CNOT1 PE=1 SV=2		Color2 [DarkGray]	1	4					DNA damage response, signal transduction by p53 class mediator resulting in cell cycle arrest;gene silencing by miRNA;multicellular organism development;negative regulation of intracellular estrogen receptor signaling pathway;negative regulation of retinoic acid receptor signaling pathway;negative regulation of transcription by RNA polymerase II;negative regulation of translation;nuclear-transcri…	armadillo repeat domain binding;estrogen receptor binding;protein domain specific binding;protein-containing complex scaffold activity;retinoic acid receptor binding;RNA binding	CCR4-NOT complex;cytosol;extracellular space;membrane;nucleus;P-body;peroxisomal membrane	RNA degradation	Deadenylation of mRNA;TP53 regulates transcription of additional cell cycle genes whose exact role in the p53 pathway remain uncertain	4E-T-DDX6-CNOT1 complex;CCR4-NOT complex;CCR4-NOT-CNOT7-CNOT6 complex;CCR4-NOT-CNOT7-CNOT6L complex;CCR4-NOT-CNOT8-CNOT6 complex;CCR4-NOT-CNOT8-CNOT6L complex;CNOT1-CNOT2-CNOT3 complex					46	46	46	24.7	24.7	24.7	266.94	0	171.09	20466000000	122	354	46	46	46	1	31	36	33	34	39	36	39
	1.52468	-0.247244	A6NCE7;Q9GZQ8;Q9H492	A6NCE7;Q9GZQ8;Q9H492	Microtubule-associated proteins 1A/1B light chain 3 beta 2;Microtubule-associated proteins 1A/1B light chain 3B;Microtubule-associated proteins 1A/1B light chain 3A	MAP1LC3B2;MAP1LC3B;MAP1LC3A	31	sp|A6NCE7|MP3B2_HUMAN Microtubule-associated proteins 1A/1B light chain 3 beta 2 OS=Homo sapiens OX=9606 GN=MAP1LC3B2 PE=2 SV=1;sp|Q9GZQ8|MLP3B_HUMAN Microtubule-associated proteins 1A/1B light chain 3B OS=Homo sapiens OX=9606 GN=MAP1LC3B PE=1 SV=3;sp|Q9H4		Color2 [DarkGray]	1	4					autophagosome assembly;autophagosome maturation;autophagy;autophagy of mitochondrion;cellular response to amino acid starvation;cellular response to copper ion;cellular response to hydrogen peroxide;cellular response to nitrogen starvation;cellular response to starvation;macroautophagy;response to iron(II) ion;response to lead ion;response to morphine	microtubule binding;phosphatidylethanolamine binding;phospholipid binding;ubiquitin protein ligase binding	autolysosome;autophagosome;autophagosome membrane;axoneme;cytoplasmic vesicle;cytosol;endomembrane system;intracellular;late endosome;microtubule;mitochondrion;organelle membrane;synapse	Ferroptosis	Macroautophagy;Pink/Parkin Mediated Mitophagy;Receptor Mediated Mitophagy;TBC/RABGAPs	CHDH-SQSTM1-MAP1LC3 complex					2	2	2	16.8	16.8	16.8	14.628	0	11.268	3165800000	4	26	NaN	NaN	NaN	3	2	2	2	2	2	2	2
	0.850583	0.414558	A6ND36	A6ND36	Protein FAM83G	FAM83G	32	sp|A6ND36|FA83G_HUMAN Protein FAM83G OS=Homo sapiens OX=9606 GN=FAM83G PE=1 SV=2		Color2 [DarkGray]	1	4					BMP signaling pathway		cytosol;nucleus								3	3	3	6.4	6.4	6.4	90.834	0	4.342	620300000	41	30	3	3	3	1	3	2	3	2	3	3	3
	0.168626	0.0541999	A6NDB9	A6NDB9	Paralemmin-3	PALM3	33	sp|A6NDB9|PALM3_HUMAN Paralemmin-3 OS=Homo sapiens OX=9606 GN=PALM3 PE=1 SV=2		Color2 [DarkGray]	1	4					negative regulation of cytokine-mediated signaling pathway;response to lipopolysaccharide;Toll signaling pathway	ATP binding	cytoplasm;plasma membrane								11	11	11	23.6	23.6	23.6	71.695	0	85.033	1314900000	33	83	11	11	11	1	7	9	9	7	9	8	8
	0.842652	0.337978	A6NDG6	A6NDG6	Phosphoglycolate phosphatase	PGP	34	sp|A6NDG6|PGP_HUMAN Glycerol-3-phosphate phosphatase OS=Homo sapiens OX=9606 GN=PGP PE=1 SV=1	3.1.3.21	Color2 [DarkGray]	1	4					dephosphorylation;glycerol biosynthetic process;glycerophospholipid metabolic process;negative regulation of gluconeogenesis;peptidyl-tyrosine dephosphorylation	glycerol-1-phosphatase activity;glycerol-3-phosphatase activity;magnesium ion binding;nucleotide phosphatase activity, acting on free nucleotides;phosphatase activity;phosphoglycolate phosphatase activity;protein tyrosine phosphatase activity	cytoplasm	Carbon metabolism;Glyoxylate and dicarboxylate metabolism;Metabolic pathways	Glycolysis						6	6	6	28.3	28.3	28.3	34.006	0	14.787	575130000	18	38	6	6	6	1	5	4	2	3	4	5	3
	1.07145	0.587476	A6NDU8	A6NDU8	UPF0600 protein C5orf51	C5orf51	35	sp|A6NDU8|CE051_HUMAN UPF0600 protein C5orf51 OS=Homo sapiens OX=9606 GN=C5orf51 PE=1 SV=1		Color2 [DarkGray]	1	4							cytosol;nucleoplasm								5	5	5	26.9	26.9	26.9	33.62	0	80.96	695920000	17	29	5	5	5	1	1	4	1	3	2	4	3
	0.232079	-0.173544	A6NFA0	A6NFA0	Putative family with sequence similarity 205, member C protein	FAM205CP	36	sp|A6NFA0|F205C_HUMAN Protein FAM205C OS=Homo sapiens OX=9606 GN=FAM205C PE=3 SV=2		Color2 [DarkGray]	1	4							integral component of membrane								1	1	1	2.7	2.7	2.7	37.612	0.0088283	1.3272	190730000	16	9	1	1	1	1	1	1	1	1	1	1	1
	0.470443	0.140557	A6NFI3	A6NFI3	Zinc finger protein 316	ZNF316	37	sp|A6NFI3|ZN316_HUMAN Zinc finger protein 316 OS=Homo sapiens OX=9606 GN=ZNF316 PE=1 SV=1		Color2 [DarkGray]	1	4					regulation of transcription, DNA-templated	DNA binding;metal ion binding	nucleus	Herpes simplex virus 1 infection							2	2	2	4	4	4	108.44	0	4.7302	188880000	39	21	2	2	2	1	2	2	2	1	2	2	1
	0.136007	-0.186897	A6NGQ2	A6NGQ2	Oocyte-expressed protein homolog	OOEP	38	sp|A6NGQ2|OOEP_HUMAN Oocyte-expressed protein homolog OS=Homo sapiens OX=9606 GN=OOEP PE=1 SV=3		Color2 [DarkGray]	1	4						RNA binding	cytoplasm;protein-containing complex			KHDC3L-NLRP5-OOEP-TLE6 complex					1	1	1	7.4	7.4	7.4	17.17	0.0013518	2.0234	60316000	7	5	1	1	1	1	0	1	0	0	0	1	1
	0.904802	-0.369406	A6NHQ2	A6NHQ2	rRNA/tRNA 2-O-methyltransferase fibrillarin-like protein 1	FBLL1	39	sp|A6NHQ2|FBLL1_HUMAN rRNA/tRNA 2-O-methyltransferase fibrillarin-like protein 1 OS=Homo sapiens OX=9606 GN=FBLL1 PE=3 SV=2	2.1.1.-	Color2 [DarkGray]	1	4					blastocyst hatching;box C/D snoRNA 3'-end processing;histone glutamine methylation;rRNA methylation	histone-glutamine methyltransferase activity;RNA binding;rRNA methyltransferase activity	box C/D snoRNP complex;Cajal body;fibrillar center;nucleus;small-subunit processome								5	2	2	15	3.6	3.6	34.803	0.00052985	2.7567	4427000000	19	31	5	2	2	1	5	5	4	5	5	5	5
	0.0213035	-0.0027914	A6NHR9	A6NHR9	Structural maintenance of chromosomes flexible hinge domain-containing protein 1	SMCHD1	40	sp|A6NHR9|SMHD1_HUMAN Structural maintenance of chromosomes flexible hinge domain-containing protein 1 OS=Homo sapiens OX=9606 GN=SMCHD1 PE=1 SV=2	3.6.1.-	Color2 [DarkGray]	1	4					dosage compensation by inactivation of X chromosome;double-strand break repair;heterochromatin organization involved in chromatin silencing;inactivation of X chromosome by DNA methylation;inactivation of X chromosome by heterochromatin assembly;negative regulation of double-strand break repair via homologous recombination;nose development;positive regulation of DNA repair;positive regulation of d…	ATP binding;ATPase activity;DNA binding;protein homodimerization activity	Barr body;site of double-strand break								25	25	25	16.9	16.9	16.9	226.37	0	51.973	2674600000	109	139	25	25	25	1	20	18	14	17	16	19	13
	0.0804148	0.117301	A6NIH7	A6NIH7	Protein unc-119 homolog B	UNC119B	41	sp|A6NIH7|U119B_HUMAN Protein unc-119 homolog B OS=Homo sapiens OX=9606 GN=UNC119B PE=1 SV=1		Color2 [DarkGray]	1	4					cilium assembly;lipoprotein transport;nervous system development	lipid binding	ciliary transition zone;cilium;cytosol		Trafficking of myristoylated proteins to the cilium						2	2	2	20.3	20.3	20.3	28.136	0	4.2066	153260000	15	7	2	2	2	1	0	0	0	0	1	2	1
	1.69228	-0.406784	A6NJ78;P0C7V9	A6NJ78	Probable methyltransferase-like protein 15	METTL15	42	sp|A6NJ78|MET15_HUMAN 12S rRNA N4-methylcytidine (m4C) methyltransferase OS=Homo sapiens OX=9606 GN=METTL15 PE=1 SV=1	2.1.1.-	Color2 [DarkGray]	1	4					rRNA base methylation	rRNA (cytosine-N4-)-methyltransferase activity					+	Matrix	Mitochondrial central dogma;mtRNA metabolism;mt-rRNA modifications		9	9	9	30.5	30.5	30.5	46.121	0	43.485	1030700000	22	85	NaN	NaN	NaN	2	7	8	9	8	9	6	8
	0.155541	0.0385002	A6NKD9	A6NKD9	Coiled-coil domain-containing protein 85C	CCDC85C	43	sp|A6NKD9|CC85C_HUMAN Coiled-coil domain-containing protein 85C OS=Homo sapiens OX=9606 GN=CCDC85C PE=1 SV=1		Color2 [DarkGray]	1	4					cerebral cortex development		apical junction complex;bicellular tight junction								8	8	8	26.3	26.3	26.3	45.209	0	76.922	511310000	18	27	8	8	8	1	3	4	2	4	4	4	3
	0.525589	0.182433	A6NKF1	A6NKF1	SAC3 domain-containing protein 1	SAC3D1	44	sp|A6NKF1|SAC31_HUMAN SAC3 domain-containing protein 1 OS=Homo sapiens OX=9606 GN=SAC3D1 PE=1 SV=2		Color2 [DarkGray]	1	4					cell cycle;cell division		cytoplasm;microtubule organizing center;spindle			DSS1 complex					5	5	5	20.8	20.8	20.8	43.553	0	20.013	743250000	19	49	5	5	5	1	5	3	1	4	5	4	5
	0.589818	0.788183	A6NKG5	A6NKG5	Retrotransposon-like protein 1	RTL1	45	sp|A6NKG5|RTL1_HUMAN Retrotransposon-like protein 1 OS=Homo sapiens OX=9606 GN=RTL1 PE=3 SV=3		Color2 [DarkGray]	1	4					multicellular organism development		integral component of membrane								14	14	14	14.8	14.8	14.8	155.05	0	21.781	454030000	62	21	14	14	14	1	1	5	0	1	5	10	2
	0.332844	-0.26931	A6NKT7	A6NKT7	RanBP2-like and GRIP domain-containing protein 3	RGPD3	47	sp|A6NKT7|RGPD3_HUMAN RanBP2-like and GRIP domain-containing protein 3 OS=Homo sapiens OX=9606 GN=RGPD3 PE=3 SV=2		Color2 [DarkGray]	1	4					NLS-bearing protein import into nucleus;positive regulation of GTPase activity	Ran GTPase binding	cytoplasm;nuclear pore;nucleus								37	5	0	28.5	3.1	0	197.48	0	10.258	896390000	93	32	37	5	0	1	32	32	29	28	30	30	31
	1.06944	1.21798	A7E2V4	A7E2V4	Zinc finger SWIM domain-containing protein 8	ZSWIM8	48	sp|A7E2V4|ZSWM8_HUMAN Zinc finger SWIM domain-containing protein 8 OS=Homo sapiens OX=9606 GN=ZSWIM8 PE=1 SV=1		Color2 [DarkGray]	1	4					regulation of axon guidance	zinc ion binding	Cul2-RING ubiquitin ligase complex		Regulation of expression of SLITs and ROBOs						2	2	2	1.1	1.1	1.1	197.3	0.0010267	2.2219	11134000	76	5	2	2	2	1	1	0	1	1	1	2	1
	0.820752	-0.159355	A8CG34;A6NF01;Q6PJE2	A8CG34	Nuclear envelope pore membrane protein POM 121C	POM121C	50	sp|A8CG34|P121C_HUMAN Nuclear envelope pore membrane protein POM 121C OS=Homo sapiens OX=9606 GN=POM121C PE=1 SV=3		Color2 [DarkGray]	1	4					binding of sperm to zona pellucida;egg coat formation;mRNA export from nucleus;mRNA transport;positive regulation of acrosome reaction;protein import into nucleus;viral process	acrosin binding;nuclear localization sequence binding;structural constituent of egg coat;structural constituent of nuclear pore	endoplasmic reticulum membrane;extracellular matrix;integral component of membrane;nuclear envelope;nuclear membrane;nuclear pore;nucleoplasm		ISG15 antiviral mechanism;NEP/NS2 Interacts with the Cellular Export Machinery;NS1 Mediated Effects on Host Pathways;Nuclear import of Rev protein;Nuclear Pore Complex (NPC) Disassembly;Regulation of Glucokinase by Glucokinase Regulatory Protein;Regulation of HSF1-mediated heat shock response;Rev-mediated nuclear export of HIV RNA;snRNP Assembly;SUMOylation of chromatin organization proteins;SUMO…						17	17	4	22	22	6.4	125.09	0	181.79	3698100000	34	150	NaN	NaN	NaN	3	17	15	16	13	13	13	12
	0.71544	0.672027	A8K0Z3;Q9NQA3;C4AMC7;Q6VEQ5;A8MWX3	A8K0Z3;Q9NQA3;C4AMC7;Q6VEQ5;A8MWX3	WAS protein family homolog 1;WAS protein family homolog 6;Putative WAS protein family homolog 3;WAS protein family homolog 2;Putative WAS protein family homolog 4	WASH1;WASH6P;WASH3P;WASH2P;WASH4P	51	sp|A8K0Z3|WASH1_HUMAN WASH complex subunit 1 OS=Homo sapiens OX=9606 GN=WASHC1 PE=1 SV=2;sp|Q9NQA3|WASH6_HUMAN WAS protein family homolog 6 OS=Homo sapiens OX=9606 GN=WASH6P PE=1 SV=3;sp|C4AMC7|WASH3_HUMAN Putative WAS protein family homolog 3 OS=Homo sapi		Color2 [DarkGray]	1	4					Arp2/3 complex-mediated actin nucleation;early endosome to late endosome transport;endosomal transport;endosome organization;exocytosis;extracellular matrix disassembly;negative regulation of autophagy;negative regulation of phosphatidylinositol 3-kinase activity;positive regulation of cell migration;positive regulation of pseudopodium assembly;protein targeting to lysosome;protein transport;regu…	actin binding;alpha-tubulin binding;ubiquitin protein ligase binding	autophagosome;centriole;cytosol;early endosome;early endosome membrane;filopodium;intracellular membrane-bounded organelle;invadopodium;lamellipodium;late endosome;recycling endosome;recycling endosome membrane;WASH complex	Endocytosis		CCC-Wash (WASH1, FAM21C) complex;CCDC22-CCDC93-C16orf62-FAM21-WASH1 complex;WASH complex;WASH-CAPZalpa/beta complex					1	1	1	2.8	2.8	2.8	50.327	0.0082126	1.3706	95362000	17	11	NaN	NaN	NaN	5	1	1	1	1	1	1	1
	0.444285	0.422497	Q96FC9;A8MPP1;Q92771	Q96FC9;A8MPP1;Q92771	Probable ATP-dependent RNA helicase DDX11;Putative ATP-dependent RNA helicase DDX11-like protein 8;Putative ATP-dependent RNA helicase DDX12	DDX11;DDX11L8;DDX12P	52	sp|Q96FC9|DDX11_HUMAN ATP-dependent DNA helicase DDX11 OS=Homo sapiens OX=9606 GN=DDX11 PE=1 SV=1;sp|A8MPP1|D11L8_HUMAN Putative ATP-dependent RNA helicase DDX11-like protein 8 OS=Homo sapiens OX=9606 GN=DDX11L8 PE=1 SV=1;sp|Q92771|DDX12_HUMAN Putative ATP	3.6.4.12;3.6.4.13	Color2 [DarkGray]	1	4					cellular response to bleomycin;cellular response to cisplatin;cellular response to DNA damage stimulus;cellular response to hydroxyurea;DNA duplex unwinding;DNA repair;establishment of sister chromatid cohesion;G-quadruplex DNA unwinding;IRE1-mediated unfolded protein response;multicellular organism development;negative regulation of protein binding;nucleobase-containing compound metabolic proces…	4 iron, 4 sulfur cluster binding;ATP binding;ATP-dependent DNA helicase activity;ATP-dependent helicase activity;chromatin binding;DNA binding;DNA replication origin binding;DNA-dependent ATPase activity;double-stranded DNA binding;G-quadruplex DNA binding;helicase activity;metal ion binding;RNA binding;RNA-dependent ATPase activity;single-stranded DNA binding;single-stranded RNA binding;triplex …	centrosome;cytoplasm;extracellular exosome;fibrillar center;midbody;nuclear chromatin;nucleolus;nucleoplasm;nucleus;spindle pole		XBP1(S) activates chaperone genes	DDX11-Ctf18-RFC complex;DDX11-RAD21-SMC1A-SMC3 complex					2	2	2	2.9	2.9	2.9	108.31	0	4.4434	79149000	48	10	NaN	NaN	NaN	3	2	1	0	1	1	2	1
	0.903287	-0.475943	A8MTT3	A8MTT3	Protein CEBPZOS	CEBPZOS	54	sp|A8MTT3|CEBOS_HUMAN Protein CEBPZOS OS=Homo sapiens OX=9606 GN=CEBPZOS PE=1 SV=2		Color2 [DarkGray]	1	4							integral component of membrane;mitochondrial membrane								1	1	1	13.8	13.8	13.8	9.3358	0.0075745	1.3802	46560000	5	3	1	1	1	1	1	0	0	1	0	0	1
	0.0938133	-0.0924438	A8MW92	A8MW92	PHD finger protein 20-like protein 1	PHF20L1	55	sp|A8MW92|P20L1_HUMAN PHD finger protein 20-like protein 1 OS=Homo sapiens OX=9606 GN=PHF20L1 PE=1 SV=2		Color2 [DarkGray]	1	4					regulation of transcription, DNA-templated	metal ion binding	nucleus								4	4	4	6.7	6.7	6.7	115.01	0	8.0503	169040000	52	22	4	4	4	1	3	2	3	2	3	2	3
	1.14244	0.196357	P62308;A8MWD9	P62308;A8MWD9	Small nuclear ribonucleoprotein G;Putative small nuclear ribonucleoprotein G-like protein 15	SNRPG;SNRPGP15	56	sp|P62308|RUXG_HUMAN Small nuclear ribonucleoprotein G OS=Homo sapiens OX=9606 GN=SNRPG PE=1 SV=1;sp|A8MWD9|RUXGL_HUMAN Putative small nuclear ribonucleoprotein G-like protein 15 OS=Homo sapiens OX=9606 GN=SNRPGP15 PE=5 SV=2		Color2 [DarkGray]	1	4					histone mRNA metabolic process;import into nucleus;mRNA splicing, via spliceosome;RNA splicing;spliceosomal complex assembly;spliceosomal snRNP assembly;termination of RNA polymerase II transcription	RNA binding	catalytic step 2 spliceosome;cytosol;methylosome;nucleoplasm;nucleus;P granule;small nuclear ribonucleoprotein complex;SMN-Sm protein complex;spliceosomal complex;U1 snRNP;U12-type spliceosomal complex;U2 snRNP;U2-type catalytic step 2 spliceosome;U2-type precatalytic spliceosome;U2-type prespliceosome;U4 snRNP;U4/U6 x U5 tri-snRNP complex;U5 snRNP;U7 snRNP	Spliceosome	Cleavage of Growing Transcript in the Termination Region;mRNA Splicing - Major Pathway;mRNA Splicing - Minor Pathway;SLBP Dependent Processing of Replication-Dependent Histone Pre-mRNAs;SLBP independent Processing of Histone Pre-mRNAs;snRNP Assembly	(E.F.G) complex;12S U11 snRNP;17S U2 snRNP;18S U11/U12 snRNP;6S methyltransferase and RG-containing Sm proteins complex;C complex spliceosome;SMN complex;SMN complex, U7 snRNA specific;Spliceosome					3	3	3	26.3	26.3	26.3	8.496	0	16.642	13434000000	3	71	NaN	NaN	NaN	2	3	3	3	3	3	3	3
	1.87781	-0.547196	A8MXV4	A8MXV4	Nucleoside diphosphate-linked moiety X motif 19, mitochondrial	NUDT19	57	sp|A8MXV4|NUD19_HUMAN Nucleoside diphosphate-linked moiety X motif 19 OS=Homo sapiens OX=9606 GN=NUDT19 PE=1 SV=1	3.6.1.-	Color2 [DarkGray]	1	4					fatty acid catabolic process;protein targeting to peroxisome	acyl-CoA hydrolase activity;metal ion binding;signaling receptor binding	cytosol;peroxisomal matrix	Peroxisome	Peroxisomal lipid metabolism;Peroxisomal protein import		+	Matrix	Coenzyme A metabolism;Metabolism;Metals and cofactors		3	3	3	13.6	13.6	13.6	42.233	0.00052347	2.5217	431740000	17	28	3	3	3	1	3	2	2	2	2	2	2
	1.11844	0.451542	A8MXY4	A8MXY4	Zinc finger protein 99	ZNF99	58	sp|A8MXY4|ZNF99_HUMAN Zinc finger protein 99 OS=Homo sapiens OX=9606 GN=ZNF99 PE=2 SV=3		Color2 [DarkGray]	1	4						DNA binding;DNA-binding transcription factor activity, RNA polymerase II-specific;metal ion binding	nucleus	Herpes simplex virus 1 infection	Generic Transcription Pathway						1	1	1	1.3	1.3	1.3	100.79	0.0031374	1.7086	364900000	43	26	1	1	1	1	1	1	1	1	1	1	1
	0.336027	0.15537	A9UHW6	A9UHW6	MIF4G domain-containing protein	MIF4GD	59	sp|A9UHW6|MI4GD_HUMAN MIF4G domain-containing protein OS=Homo sapiens OX=9606 GN=MIF4GD PE=1 SV=1		Color2 [DarkGray]	1	4					regulation of translational initiation	protein C-terminus binding;RNA binding;translation activator activity	cytosol;nucleolus								3	3	3	23.4	23.4	23.4	25.423	0	6.8936	182360000	15	7	3	3	3	1	1	2	0	1	2	2	1
	0.0911051	-0.0373618	B1ANS9	B1ANS9	WD repeat-containing protein 64	WDR64	60	sp|B1ANS9|WDR64_HUMAN WD repeat-containing protein 64 OS=Homo sapiens OX=9606 GN=WDR64 PE=2 SV=1		Color2 [DarkGray]	1	4															4	4	4	4.8	4.8	4.8	123.63	0.009443	1.2914	1367500000	56	12	4	4	4	1	3	2	2	4	2	2	2
	0.590428	0.208037	B3KNS4	B3KNS4		hCG_2043597	62	tr|B3KNS4|B3KNS4_HUMAN Endogenous retrovirus group K3 member 1 OS=Homo sapiens OX=9606 GN=ERVK3-1 PE=1 SV=1		Color2 [DarkGray]	1	4															1	1	1	12.8	12.8	12.8	11.601	0.00018779	3.8361	329030000	5	30	1	1	1	1	1	1	1	1	1	1	1
	0.24645	-0.113914	P0CG08;B7ZAQ6	P0CG08;B7ZAQ6	Golgi pH regulator B;Golgi pH regulator A	GPR89B;GPR89A	63	sp|P0CG08|GPHRB_HUMAN Golgi pH regulator B OS=Homo sapiens OX=9606 GN=GPR89B PE=1 SV=1;sp|B7ZAQ6|GPHRA_HUMAN Golgi pH regulator A OS=Homo sapiens OX=9606 GN=GPR89A PE=1 SV=2		Color2 [DarkGray]	1	4					intracellular pH reduction;positive regulation of I-kappaB kinase/NF-kappaB signaling;protein transport;regulation of ion transmembrane transport	voltage-gated anion channel activity	Golgi cisterna membrane;Golgi-associated vesicle membrane;integral component of membrane								3	3	3	11.2	11.2	11.2	52.916	0	55.826	575700000	21	35	NaN	NaN	NaN	2	3	3	3	3	3	3	2
	0.949504	0.443693	O43374;C9J798	O43374;C9J798	Ras GTPase-activating protein 4;Putative Ras GTPase-activating protein 4B	RASA4;RASA4B	64	sp|O43374|RASL2_HUMAN Ras GTPase-activating protein 4 OS=Homo sapiens OX=9606 GN=RASA4 PE=2 SV=2;sp|C9J798|RAS4B_HUMAN Ras GTPase-activating protein 4B OS=Homo sapiens OX=9606 GN=RASA4B PE=3 SV=2		Color2 [DarkGray]	1	4					cellular response to calcium ion;intracellular signal transduction;MAPK cascade;negative regulation of GTPase activity;negative regulation of Ras protein signal transduction	GTPase activator activity;metal ion binding;phospholipid binding	cytosol;plasma membrane	Ras signaling pathway	Regulation of RAS by GAPs;Signaling by RAS mutants						4	4	4	9.3	9.3	9.3	90.457	0.0005231	2.5032	326930000	49	17	NaN	NaN	NaN	2	2	3	3	3	3	2	3
	1.85114	-0.439538	C9JA33;Q8IXS6	C9JA33;Q8IXS6	Paralemmin-2	PALM2	65	tr|C9JA33|C9JA33_HUMAN PALM2 and AKAP2 fusion OS=Homo sapiens OX=9606 GN=PALM2AKAP2 PE=1 SV=1;sp|Q8IXS6|PALM2_HUMAN Paralemmin-2 OS=Homo sapiens OX=9606 GN=PALM2 PE=1 SV=3		Color2 [DarkGray]	1	4					regulation of cell shape		membrane;plasma membrane								7	7	6	24.1	24.1	22.3	41.924	0	88.546	1096500000	22	65	NaN	NaN	NaN	2	7	6	6	5	5	6	7
	0.537735	0.108647	C9JLW8	C9JLW8	Protein FAM195B	FAM195B	66	sp|C9JLW8|MCRI1_HUMAN Mapk-regulated corepressor-interacting protein 1 OS=Homo sapiens OX=9606 GN=MCRIP1 PE=1 SV=1		Color2 [DarkGray]	1	4					regulation of epithelial to mesenchymal transition		cytoplasm;cytoplasmic stress granule;nucleus								5	5	5	50.5	50.5	50.5	10.92	0	5.9561	803520000	7	49	5	5	5	1	5	4	5	5	4	5	4
	0.181821	0.058164	E9PAV3;Q9BZK3	E9PAV3	Nascent polypeptide-associated complex subunit alpha, muscle-specific form	NACA	122	sp|E9PAV3|NACAM_HUMAN Nascent polypeptide-associated complex subunit alpha, muscle-specific form OS=Homo sapiens OX=9606 GN=NACA PE=1 SV=1		Color2 [DarkGray]	1	4						DNA binding	nascent polypeptide-associated complex;nucleus								5	5	5	3.4	3.4	3.4	205.42	0	279.51	20221000000	106	134	NaN	NaN	NaN	2	5	5	5	5	5	5	5
	0.453173	-0.108402	E9PRG8	E9PRG8	Uncharacterized protein C11orf98	C11orf98	123	sp|E9PRG8|CK098_HUMAN Uncharacterized protein C11orf98 OS=Homo sapiens OX=9606 GN=C11orf98 PE=4 SV=2		Color2 [DarkGray]	1	4															3	3	3	25.2	25.2	25.2	14.234	0	4.2876	1197900000	6	19	3	3	3	1	3	3	3	3	3	2	3
	0.661861	0.204357	L0R819	L0R819		ASNSD1	124	sp|L0R819|ASURF_HUMAN ASNSD1 upstream open reading frame protein OS=Homo sapiens OX=9606 GN=ASDURF PE=1 SV=1		Color2 [DarkGray]	1	4							cytoplasm								3	3	3	44.8	44.8	44.8	11.25	0	6.0615	352860000	6	23	3	3	3	1	3	3	2	3	2	3	3
	1.20321	0.179159	O00115	O00115	Deoxyribonuclease-2-alpha	DNASE2	125	sp|O00115|DNS2A_HUMAN Deoxyribonuclease-2-alpha OS=Homo sapiens OX=9606 GN=DNASE2 PE=1 SV=2	3.1.22.1	Color2 [DarkGray]	1	4					apoptotic DNA fragmentation;DNA metabolic process;erythrocyte differentiation;regulation of immune response	deoxyribonuclease II activity;DNA binding	extracellular exosome;lysosome	Lysosome	Lysosome Vesicle Biogenesis						5	5	5	15	15	15	39.58	0	36.508	1608900000	14	44	5	5	5	1	5	5	5	5	5	4	4
	1.08178	-0.181987	O00116	O00116	Alkyldihydroxyacetonephosphate synthase, peroxisomal	AGPS	126	sp|O00116|ADAS_HUMAN Alkyldihydroxyacetonephosphate synthase, peroxisomal OS=Homo sapiens OX=9606 GN=AGPS PE=1 SV=1	2.5.1.26	Color2 [DarkGray]	1	4					ether lipid biosynthetic process;lipid biosynthetic process;protein targeting to peroxisome	alkylglycerone-phosphate synthase activity;FAD binding;oxidoreductase activity	cytosol;membrane;mitochondrion;nucleolus;peroxisomal matrix;peroxisomal membrane;peroxisome	Ether lipid metabolism;Metabolic pathways;Peroxisome	Peroxisomal protein import;Plasmalogen biosynthesis;TYSND1 cleaves peroxisomal proteins	AGPS-GNPAT complex					33	33	33	58.7	58.7	58.7	72.911	0	323.31	39837000000	35	485	33	33	33	1	30	27	28	27	29	27	27
	1.36904	-0.672627	O00124	O00124	UBX domain-containing protein 8	UBXN8	127	sp|O00124|UBXN8_HUMAN UBX domain-containing protein 8 OS=Homo sapiens OX=9606 GN=UBXN8 PE=1 SV=2		Color2 [DarkGray]	1	4					single fertilization;ubiquitin-dependent ERAD pathway		endoplasmic reticulum;integral component of endoplasmic reticulum membrane;nucleolus;nucleoplasm								3	3	3	20.4	20.4	20.4	30.541	0	9.6155	94737000	15	6	3	3	3	1	2	1	2	1	1	1	2
	0.529518	0.102333	O00139	O00139	Kinesin-like protein KIF2A	KIF2A	128	sp|O00139|KIF2A_HUMAN Kinesin-like protein KIF2A OS=Homo sapiens OX=9606 GN=KIF2A PE=1 SV=3		Color2 [DarkGray]	1	4					antigen processing and presentation of exogenous peptide antigen via MHC class II;cell differentiation;cell division;microtubule cytoskeleton organization;microtubule depolymerization;microtubule-based movement;mitotic spindle assembly;mitotic spindle organization;nervous system development;regulation of cell migration;retrograde vesicle-mediated transport, Golgi to endoplasmic reticulum	ATP binding;ATPase activity;microtubule binding;microtubule motor activity;motor activity	centriolar subdistal appendage;centriole;centrosome;cytoplasm;cytosol;kinesin complex;membrane;microtubule;nuclear body;nucleolus;nucleus;sperm principal piece;spindle pole		Amplification of signal from unattached kinetochores via a MAD2 inhibitory signal;COPI-dependent Golgi-to-ER retrograde traffic;Kinesins;MHC class II antigen presentation;Mitotic Prometaphase;Resolution of Sister Chromatid Cohesion;RHO GTPases Activate Formins;Separation of Sister Chromatids						14	13	13	22.9	21.7	21.7	79.954	0	12.388	1897000000	35	72	14	13	13	1	10	10	9	8	9	8	9
	1.11273	-0.0923096	O00148	O00148	ATP-dependent RNA helicase DDX39A	DDX39A	129	sp|O00148|DX39A_HUMAN ATP-dependent RNA helicase DDX39A OS=Homo sapiens OX=9606 GN=DDX39A PE=1 SV=2	3.6.4.13	Color2 [DarkGray]	1	4					mRNA 3'-end processing;mRNA export from nucleus;mRNA splicing, via spliceosome;RNA export from nucleus	ATP binding;ATPase activity;helicase activity;identical protein binding;RNA binding	cytoplasm;membrane;nuclear speck;nucleoplasm;nucleus		Cleavage of Growing Transcript in the Termination Region;mRNA 3'-end processing;Transport of Mature mRNA derived from an Intron-Containing Transcript	Emerin complex 52					25	12	12	64.2	37.2	37.2	49.129	0	190.84	6350700000	19	171	25	12	12	1	23	23	23	23	24	24	25
	0.568157	0.298872	O00151	O00151	PDZ and LIM domain protein 1	PDLIM1	130	sp|O00151|PDLI1_HUMAN PDZ and LIM domain protein 1 OS=Homo sapiens OX=9606 GN=PDLIM1 PE=1 SV=4		Color2 [DarkGray]	1	4					regulation of transcription, DNA-templated;response to hypoxia;response to oxidative stress	cadherin binding involved in cell-cell adhesion;metal ion binding;transcription coactivator activity	cell-cell adherens junction;cytoskeleton;focal adhesion;transcription factor complex;Z disc			PDLIM1-E-cadherin-beta-catenin complex					1	1	1	5.2	5.2	5.2	36.071	0	100.46	100310000	16	10	1	1	1	1	1	1	1	1	1	1	1
	0.14341	0.0408713	O00154	O00154	Cytosolic acyl coenzyme A thioester hydrolase	ACOT7	131	sp|O00154|BACH_HUMAN Cytosolic acyl coenzyme A thioester hydrolase OS=Homo sapiens OX=9606 GN=ACOT7 PE=1 SV=3	3.1.2.2	Color2 [DarkGray]	1	4					acyl-CoA metabolic process;coenzyme A biosynthetic process;long-chain fatty-acyl-CoA catabolic process;medium-chain fatty acid biosynthetic process;medium-chain fatty-acyl-CoA catabolic process;palmitic acid biosynthetic process	acyl-CoA hydrolase activity;carboxylic ester hydrolase activity;fatty-acyl-CoA binding;long-chain fatty acyl-CoA binding;myristoyl-CoA hydrolase activity;palmitoyl-CoA hydrolase activity;protein homodimerization activity	cytosol;extracellular exosome;mitochondrion;nucleoplasm	Biosynthesis of unsaturated fatty acids;Fatty acid elongation	Mitochondrial Fatty Acid Beta-Oxidation		+	Matrix	Lipid metabolism;Metabolism		7	7	7	26.6	26.6	26.6	41.796	0	36.946	2786500000	20	65	7	7	7	1	6	6	7	7	6	6	6
	1.05166	-0.216654	O00159	O00159	Unconventional myosin-Ic	MYO1C	132	sp|O00159|MYO1C_HUMAN Unconventional myosin-Ic OS=Homo sapiens OX=9606 GN=MYO1C PE=1 SV=4		Color2 [DarkGray]	1	4					cellular response to interferon-gamma;Fc-gamma receptor signaling pathway involved in phagocytosis;mRNA transport;positive regulation of actin filament polymerization;positive regulation of cell migration;positive regulation of cell migration by vascular endothelial growth factor signaling pathway;positive regulation of cellular response to insulin stimulus;positive regulation of gene expression,…	actin filament binding;actin-dependent ATPase activity;ATP binding;calmodulin binding;microfilament motor activity;protein C-terminus binding;Ral GTPase binding;signaling receptor binding	basal plasma membrane;brush border;cytoplasm;cytoplasmic vesicle membrane;cytosol;extracellular exosome;filamentous actin;lateral plasma membrane;membrane;membrane raft;microvillus;nuclear body;nuclear pore;nucleolus;nucleoplasm;phagocytic vesicle;plasma membrane;ruffle membrane;stereocilium membrane;unconventional myosin complex		B-WICH complex positively regulates rRNA expression;Regulation of actin dynamics for phagocytic cup formation;Translocation of SLC2A4 (GLUT4) to the plasma membrane	B-WICH complex					50	50	50	53.2	53.2	53.2	121.68	0	323.31	35117000000	56	581	50	50	50	1	42	43	44	41	44	44	44
	1.03254	-0.26107	O00161	O00161	Synaptosomal-associated protein 23	SNAP23	133	sp|O00161|SNP23_HUMAN Synaptosomal-associated protein 23 OS=Homo sapiens OX=9606 GN=SNAP23 PE=1 SV=1		Color2 [DarkGray]	1	4					antigen processing and presentation of exogenous peptide antigen via MHC class I, TAP-dependent;exocytosis;histamine secretion by mast cell;membrane fusion;neutrophil degranulation;post-Golgi vesicle-mediated transport;protein transport;synaptic vesicle fusion to presynaptic active zone membrane;synaptic vesicle priming;vesicle fusion;vesicle targeting	SNAP receptor activity;syntaxin binding	azurophil granule;cell-cell adherens junction;cytoplasm;extracellular exosome;focal adhesion;mast cell granule;neuron projection;nucleoplasm;phagocytic vesicle membrane;plasma membrane;presynapse;SNARE complex;specific granule;specific granule membrane;tertiary granule membrane	Platelet activation;SNARE interactions in vesicular transport	Clathrin derived vesicle budding;ER-Phagosome pathway;Neutrophil degranulation;Translocation of SLC2A4 (GLUT4) to the plasma membrane	SNARE complex (SNAP23, STX1A);SNARE complex (STX11, VAMP2, SNAP23);SNARE complex (STX2, SNAP23);SNARE complex (STX4, SNAP23);SNARE complex (STX4, SNAP23, VAMP1);SNARE complex (STX4, SNAP23, VAMP2);SNARE complex (STX4, VAMP8, VAMP3, SNAP23);SNARE complex (STX6, SNAP23)					11	11	11	48.8	48.8	48.8	23.354	0	158.57	8578900000	12	126	11	11	11	1	10	11	11	9	11	11	10
	2.13685	-0.322986	O00165	O00165	HCLS1-associated protein X-1	HAX1	134	sp|O00165|HAX1_HUMAN HCLS1-associated protein X-1 OS=Homo sapiens OX=9606 GN=HAX1 PE=1 SV=2		Color2 [DarkGray]	1	4					cellular response to cytokine stimulus;negative regulation of apoptotic process;positive regulation of actin cytoskeleton reorganization;positive regulation of granulocyte differentiation;positive regulation of peptidyl-serine phosphorylation;positive regulation of peptidyl-tyrosine phosphorylation;positive regulation of phosphatidylinositol 3-kinase signaling;positive regulation of protein kinas…	interleukin-1 binding;protein N-terminus binding	actin cytoskeleton;cell cortex;cytoplasmic vesicle;endoplasmic reticulum;lamellipodium;mitochondrial intermembrane space;mitochondrial outer membrane;mitochondrion;nuclear envelope;nuclear membrane;P-body;plasma membrane;sarcoplasmic reticulum;transcription factor complex			G alpha-13-Hax-1-cortactin-Rac complex;HAX-1-XIAP complex;prohibitin 2 complex, mitochondrial					7	7	7	47	47	47	31.62	0	54.812	2120400000	17	67	7	7	7	1	7	6	7	7	6	7	7
	1.06174	0.194486	O00170	O00170	AH receptor-interacting protein	AIP	135	sp|O00170|AIP_HUMAN AH receptor-interacting protein OS=Homo sapiens OX=9606 GN=AIP PE=1 SV=2		Color2 [DarkGray]	1	4					interleukin-12-mediated signaling pathway;negative regulation of cyclic-nucleotide phosphodiesterase activity;protein maturation by protein folding;protein targeting to mitochondrion;regulation of protein kinase A signaling;xenobiotic metabolic process	aryl hydrocarbon receptor binding;GAF domain binding;transcription coactivator activity;transcription factor binding;unfolded protein binding	aryl hydrocarbon receptor complex;cytoplasm;cytosol;membrane;nucleoplasm	Cushing syndrome	Aryl hydrocarbon receptor signalling;Gene and protein expression by JAK-STAT signaling after Interleukin-12 stimulation						11	11	11	50	50	50	37.636	0	38.211	3040200000	18	97	11	11	11	1	8	10	7	9	9	10	8
	0.496552	0.273571	O00178	O00178	GTP-binding protein 1	GTPBP1	136	sp|O00178|GTPB1_HUMAN GTP-binding protein 1 OS=Homo sapiens OX=9606 GN=GTPBP1 PE=1 SV=3		Color2 [DarkGray]	1	4					GTP metabolic process;immune response;positive regulation of mRNA catabolic process;signal transduction;translational elongation	GTP binding;GTPase activity;RNA binding;translation elongation factor activity	cytoplasmic exosome (RNase complex);cytosol;membrane								3	3	3	7	7	7	72.453	0	30.619	394350000	30	30	3	3	3	1	3	2	2	2	3	2	3
	0.580624	-0.124659	O00186	O00186	Syntaxin-binding protein 3	STXBP3	137	sp|O00186|STXB3_HUMAN Syntaxin-binding protein 3 OS=Homo sapiens OX=9606 GN=STXBP3 PE=1 SV=2		Color2 [DarkGray]	1	4					brain development;cellular glucose homeostasis;cellular response to interferon-gamma;insulin secretion;negative regulation of calcium ion-dependent exocytosis;negative regulation of glucose import;neutrophil degranulation;platelet aggregation;protein heterooligomerization;protein to membrane docking;response to insulin;vesicle docking involved in exocytosis	syntaxin binding;syntaxin-1 binding	apical plasma membrane;basolateral plasma membrane;cytosol;extracellular exosome;phagocytic vesicle;plasma membrane;platelet alpha granule;presynapse;specific granule;tertiary granule		Disinhibition of SNARE formation;Translocation of SLC2A4 (GLUT4) to the plasma membrane						15	15	15	37.7	37.7	37.7	67.764	0	107.71	3832800000	30	141	15	15	15	1	12	13	12	9	11	11	13
	0.846016	0.225521	O00192	O00192	Armadillo repeat protein deleted in velo-cardio-facial syndrome	ARVCF	138	sp|O00192|ARVC_HUMAN Armadillo repeat protein deleted in velo-cardio-facial syndrome OS=Homo sapiens OX=9606 GN=ARVCF PE=1 SV=1		Color2 [DarkGray]	1	4					calcium-dependent cell-cell adhesion via plasma membrane cell adhesion molecules;cell adhesion;cell-cell adhesion;cell-cell junction assembly;multicellular organism development	cadherin binding	cell-cell adherens junction;cell-cell junction;cytoplasm;intracellular;nucleus;plasma membrane								18	18	18	34.6	34.6	34.6	104.64	0	88.797	1826600000	50	123	18	18	18	1	10	14	12	10	11	14	12
	0.187235	-0.0849536	O00193	O00193	Small acidic protein	SMAP	139	sp|O00193|SMAP_HUMAN Small acidic protein OS=Homo sapiens OX=9606 GN=SMAP PE=1 SV=1		Color2 [DarkGray]	1	4															5	5	5	26.8	26.8	26.8	20.332	0	323.31	1777700000	5	62	5	5	5	1	5	4	4	5	5	5	5
	0.228875	0.0625982	O00203;Q13367	O00203	AP-3 complex subunit beta-1	AP3B1	140	sp|O00203|AP3B1_HUMAN AP-3 complex subunit beta-1 OS=Homo sapiens OX=9606 GN=AP3B1 PE=1 SV=3		Color2 [DarkGray]	1	4					anterograde axonal transport;anterograde synaptic vesicle transport;antigen processing and presentation, exogenous lipid antigen via MHC class Ib;blood coagulation;intracellular protein transport;melanosome organization;positive regulation of NK T cell differentiation;post-Golgi vesicle-mediated transport;protein targeting to lysosome;synaptic vesicle budding from endosome	GTP-dependent protein binding;protein phosphatase binding;transporter activity	AP-3 adaptor complex;axon cytoplasm;clathrin adaptor complex;clathrin-coated vesicle membrane;COPI-coated vesicle;Golgi apparatus;lysosomal membrane;membrane;postsynapse	Lysosome	Golgi Associated Vesicle Biogenesis;Signaling by BRAF and RAF fusions	AP3 adaptor complex;AP3-BLOC1 complex;PI4K2A-WASH complex					16	16	16	17.5	17.5	17.5	121.32	0	50.082	2308000000	55	102	NaN	NaN	NaN	2	12	11	11	10	11	10	10
	1.04488	0.76269	O00213	O00213	Amyloid beta A4 precursor protein-binding family B member 1	APBB1	141	sp|O00213|APBB1_HUMAN Amyloid-beta A4 precursor protein-binding family B member 1 OS=Homo sapiens OX=9606 GN=APBB1 PE=1 SV=2		Color2 [DarkGray]	1	4					apoptotic process;axonogenesis;cell cycle arrest;cellular response to DNA damage stimulus;double-strand break repair;histone H4 acetylation;negative regulation of cell growth;negative regulation of thymidylate synthase biosynthetic process;negative regulation of transcription by RNA polymerase II;positive regulation of apoptotic process;positive regulation of DNA repair;positive regulation of neu…	amyloid-beta binding;chromatin binding;histone binding;proline-rich region binding;protein-containing complex binding;tau protein binding;transcription factor binding;ubiquitin protein ligase binding	cytoplasm;dendritic spine;growth cone;growth cone filopodium;growth cone lamellipodium;lamellipodium;main axon;neuronal cell body;nuclear speck;nucleoplasm;nucleus;perinuclear region of cytoplasm;plasma membrane;postsynaptic membrane;presynaptic membrane;protein-containing complex;synapse	Alzheimer disease	Recruitment and ATM-mediated phosphorylation of repair and signaling proteins at DNA double strand breaks	APBB1-TSHZ3-HDAC1 complex;APP-APBB1-KAT5 complex;APP-APBB1-LRP1 complex					2	2	2	4.4	4.4	4.4	77.243	0	5.054	156050000	27	11	2	2	2	1	0	2	1	1	1	2	1
	0.340686	-0.264816	O00214	O00214	Galectin-8	LGALS8	142	sp|O00214|LEG8_HUMAN Galectin-8 OS=Homo sapiens OX=9606 GN=LGALS8 PE=1 SV=4		Color2 [DarkGray]	1	4					cellular response to virus;lymphatic endothelial cell migration;xenophagy	carbohydrate binding;integrin binding	cytoplasm;cytoplasmic vesicle;cytosol;extracellular space;membrane								4	4	4	14.2	14.2	14.2	35.808	0	7.4164	503440000	19	27	4	4	4	1	2	4	4	2	4	2	3
	0.598065	-0.135636	O00217	O00217	NADH dehydrogenase [ubiquinone] iron-sulfur protein 8, mitochondrial	NDUFS8	143	sp|O00217|NDUS8_HUMAN NADH dehydrogenase [ubiquinone] iron-sulfur protein 8, mitochondrial OS=Homo sapiens OX=9606 GN=NDUFS8 PE=1 SV=1	1.6.99.3;7.1.1.2	Color2 [DarkGray]	1	4					aerobic respiration;mitochondrial electron transport, NADH to ubiquinone;mitochondrial respiratory chain complex I assembly;response to oxidative stress	4 iron, 4 sulfur cluster binding;metal ion binding;NADH dehydrogenase (ubiquinone) activity	mitochondrial matrix;mitochondrial respiratory chain complex I;mitochondrion	Alzheimer disease;Huntington disease;Metabolic pathways;Non-alcoholic fatty liver disease (NAFLD);Oxidative phosphorylation;Parkinson disease;Retrograde endocannabinoid signaling;Thermogenesis	Complex I biogenesis;Respiratory electron transport	Respiratory chain complex I (holoenzyme), mitochondrial;Respiratory chain complex I (lambda subunit) mitochondrial	+	MIM	CI subunits;Complex I;Fe-S-containing proteins;Metabolism;Metals and cofactors;OXPHOS;OXPHOS subunits	CI;CI_core;CI_plus_assembly;OXPHOS;OXPHOS_plus_assembly	6	6	6	31.9	31.9	31.9	23.705	0	30.924	2809300000	13	68	6	6	6	1	6	6	6	6	6	6	6
	0.588065	0.0853087	O00231	O00231	26S proteasome non-ATPase regulatory subunit 11	PSMD11	145	sp|O00231|PSD11_HUMAN 26S proteasome non-ATPase regulatory subunit 11 OS=Homo sapiens OX=9606 GN=PSMD11 PE=1 SV=3		Color2 [DarkGray]	1	4					neutrophil degranulation;post-translational protein modification;proteasome assembly;protein deubiquitination;stem cell differentiation;ubiquitin-dependent protein catabolic process	structural molecule activity	cytosol;extracellular region;ficolin-1-rich granule lumen;membrane;nucleoplasm;nucleus;proteasome accessory complex;proteasome complex;proteasome regulatory particle, lid subcomplex;secretory granule lumen	Epstein-Barr virus infection;Proteasome	ABC-family proteins mediated transport;Activation of NF-kappaB in B cells;Antigen processing: Ubiquitination & Proteasome degradation;APC/C:Cdc20 mediated degradation of Securin;APC/C:Cdh1 mediated degradation of Cdc20 and other APC/C:Cdh1 targeted proteins in late mitosis/early G1;Asymmetric localization of PCP proteins;AUF1 (hnRNP D0) binds and destabilizes mRNA;Autodegradation of Cdh1 by Cdh1:…	PA700 complex;PA700-20S-PA28 complex					25	25	25	60.4	60.4	60.4	47.463	0	323.31	43299000000	27	407	25	25	25	1	23	25	24	25	24	25	25
	0.854788	0.111364	O00232	O00232	26S proteasome non-ATPase regulatory subunit 12	PSMD12	146	sp|O00232|PSD12_HUMAN 26S proteasome non-ATPase regulatory subunit 12 OS=Homo sapiens OX=9606 GN=PSMD12 PE=1 SV=3		Color2 [DarkGray]	1	4					neutrophil degranulation;post-translational protein modification;proteasome-mediated ubiquitin-dependent protein catabolic process;protein deubiquitination		cytoplasm;cytosol;extracellular exosome;extracellular region;ficolin-1-rich granule lumen;membrane;nuclear proteasome complex;nucleoplasm;proteasome accessory complex;proteasome complex;proteasome regulatory particle;proteasome regulatory particle, lid subcomplex;secretory granule lumen	Epstein-Barr virus infection;Proteasome	ABC-family proteins mediated transport;Activation of NF-kappaB in B cells;Antigen processing: Ubiquitination & Proteasome degradation;APC/C:Cdc20 mediated degradation of Securin;APC/C:Cdh1 mediated degradation of Cdc20 and other APC/C:Cdh1 targeted proteins in late mitosis/early G1;Asymmetric localization of PCP proteins;AUF1 (hnRNP D0) binds and destabilizes mRNA;Autodegradation of Cdh1 by Cdh1:…	PA700 complex;PA700-20S-PA28 complex					17	17	17	38.6	38.6	38.6	52.904	0	200.93	7327100000	25	157	17	17	17	1	12	13	13	11	14	13	11
	0.149859	0.105228	O00233	O00233	26S proteasome non-ATPase regulatory subunit 9	PSMD9	147	sp|O00233|PSMD9_HUMAN 26S proteasome non-ATPase regulatory subunit 9 OS=Homo sapiens OX=9606 GN=PSMD9 PE=1 SV=3		Color2 [DarkGray]	1	4					negative regulation of insulin secretion;positive regulation of insulin secretion;positive regulation of transcription, DNA-templated;post-translational protein modification;proteasome regulatory particle assembly;protein deubiquitination;ubiquitin-dependent protein catabolic process	bHLH transcription factor binding;transcription coactivator activity	cytoplasm;cytosol;nucleoplasm;nucleus;proteasome regulatory particle;proteasome regulatory particle, base subcomplex		ABC-family proteins mediated transport;Activation of NF-kappaB in B cells;Antigen processing: Ubiquitination & Proteasome degradation;APC/C:Cdc20 mediated degradation of Securin;APC/C:Cdh1 mediated degradation of Cdc20 and other APC/C:Cdh1 targeted proteins in late mitosis/early G1;Asymmetric localization of PCP proteins;AUF1 (hnRNP D0) binds and destabilizes mRNA;Autodegradation of Cdh1 by Cdh1:…	PA700 complex;PA700-20S-PA28 complex					8	8	8	40.4	40.4	40.4	24.682	0	19.844	2864900000	12	68	8	8	8	1	7	7	6	7	7	7	6
	0.623213	0.433739	O00244	O00244	Copper transport protein ATOX1	ATOX1	148	sp|O00244|ATOX1_HUMAN Copper transport protein ATOX1 OS=Homo sapiens OX=9606 GN=ATOX1 PE=1 SV=1		Color2 [DarkGray]	1	4					cellular copper ion homeostasis;copper ion export;copper ion transport;negative regulation of apoptotic process;response to oxidative stress	ATPase binding;copper chaperone activity;copper ion binding;copper-dependent protein binding;metallochaperone activity	cytosol	Mineral absorption	Detoxification of Reactive Oxygen Species;Ion influx/efflux at host-pathogen interface						3	3	3	38.2	38.2	38.2	7.4016	0	74.07	1679600000	4	36	3	3	3	1	2	2	2	2	2	3	2
	0.123001	-0.0256666	O00255	O00255	Menin	MEN1	149	sp|O00255|MEN1_HUMAN Menin OS=Homo sapiens OX=9606 GN=MEN1 PE=1 SV=4		Color2 [DarkGray]	1	4					beta-catenin-TCF complex assembly;brain development;cellular protein metabolic process;cellular response to DNA damage stimulus;cellular response to glucose stimulus;cellular response to peptide hormone stimulus;decidualization;DNA repair;histone lysine methylation;MAPK cascade;mitotic cell cycle;negative regulation of cell cycle;negative regulation of cell cycle G1/S phase transition;negative re…	chromatin binding;double-stranded DNA binding;four-way junction DNA binding;protein binding, bridging;protein N-terminus binding;R-SMAD binding;transcription regulatory region DNA binding;Y-form DNA binding	chromatin;cleavage furrow;cytoplasm;cytosol;endoplasmic reticulum lumen;histone methyltransferase complex;nuclear chromatin;nuclear chromosome, telomeric region;nuclear matrix;nucleoplasm;nucleus;protein-containing complex	Cushing syndrome;Transcriptional misregulation in cancer	Deactivation of the beta-catenin transactivating complex;Formation of the beta-catenin:TCF transactivating complex;Post-translational protein phosphorylation;Regulation of Insulin-like Growth Factor (IGF) transport and uptake by Insulin-like Growth Factor Binding Proteins (IGFBPs);RHO GTPases activate IQGAPs;SMAD2/SMAD3:SMAD4 heterotrimer regulates transcription	Menin-associated histone methyltransferase complex;MLL1 complex;MLL2 complex;MLL-HCF complex					6	6	6	20.3	20.3	20.3	68.023	0	62.946	1098800000	31	35	6	6	6	1	4	5	5	6	4	3	6
	1.22976	0.374039	O00257	O00257	E3 SUMO-protein ligase CBX4	CBX4	150	sp|O00257|CBX4_HUMAN E3 SUMO-protein ligase CBX4 OS=Homo sapiens OX=9606 GN=CBX4 PE=1 SV=3	2.3.2.-	Color2 [DarkGray]	1	4					chromatin organization;negative regulation of apoptotic process;negative regulation of transcription by RNA polymerase II;negative regulation of transcription, DNA-templated	chromatin binding;enzyme binding;methylated histone binding;phosphoprotein binding;single-stranded RNA binding;SUMO binding;SUMO transferase activity;transcription corepressor activity;transcription regulatory region DNA binding	nuclear body;nuclear speck;nucleoplasm;nucleus;PcG protein complex;PRC1 complex		Oxidative Stress Induced Senescence;Regulation of PTEN gene transcription;RUNX1 interacts with co-factors whose precise effect on RUNX1 targets is not known;SUMOylation of chromatin organization proteins;SUMOylation of DNA damage response and repair proteins;SUMOylation of DNA methylation proteins;SUMOylation of RNA binding proteins;SUMOylation of transcription cofactors	CtBP complex;Polycomb repressive complex 1 (PRC1, hPRC-H);RING1-Polycomb repressive complex					2	2	2	3.2	3.2	3.2	61.367	0.00086745	2.4084	1049700000	32	15	2	2	2	1	2	2	2	2	2	2	2
	0.548377	-0.118716	O00264	O00264	Membrane-associated progesterone receptor component 1	PGRMC1	151	sp|O00264|PGRC1_HUMAN Membrane-associated progesterone receptor component 1 OS=Homo sapiens OX=9606 GN=PGRMC1 PE=1 SV=3		Color2 [DarkGray]	1	4					neutrophil degranulation	amyloid-beta binding;steroid binding	cell body;endoplasmic reticulum;integral component of plasma membrane;membrane;neuron projection;neuronal cell body;plasma membrane;smooth endoplasmic reticulum membrane;specific granule membrane;synapse		Neutrophil degranulation	PGRMC1-SCAP complex					12	12	11	84.6	84.6	80	21.671	0	182.66	29525000000	8	162	12	12	11	1	9	9	11	11	12	10	11
	0.321593	-0.0555143	O00267	O00267	Transcription elongation factor SPT5	SUPT5H	152	sp|O00267|SPT5H_HUMAN Transcription elongation factor SPT5 OS=Homo sapiens OX=9606 GN=SUPT5H PE=1 SV=1		Color2 [DarkGray]	1	4					7-methylguanosine mRNA capping;negative regulation of DNA-templated transcription, elongation;negative regulation of mRNA polyadenylation;negative regulation of transcription by RNA polymerase II;positive regulation of DNA-templated transcription, elongation;positive regulation of macroautophagy;positive regulation of transcription by RNA polymerase II;regulation of transcription by RNA polymeras…	chromatin binding;enzyme binding;mRNA binding;protein heterodimerization activity;RNA binding	DSIF complex;nucleoplasm;nucleus		Abortive elongation of HIV-1 transcript in the absence of Tat;Formation of HIV elongation complex in the absence of HIV Tat;Formation of HIV-1 elongation complex containing HIV-1 Tat;Formation of RNA Pol II elongation complex;Formation of the Early Elongation Complex;Formation of the HIV-1 Early Elongation Complex;HIV elongation arrest and recovery;mRNA Capping;Pausing and recovery of HIV elongat…	DSIF complex (DRB sensitivity-inducing factor complex);RNA pol II containing coactivator complex Tat-SF;Transcription elongation factor complex (SUPT5H, CDK9, CCNT1)					29	29	29	40.3	40.3	40.3	121	0	323.31	7897700000	51	327	29	29	29	1	25	25	25	24	26	26	26
	0.0778842	-0.0291182	O00268	O00268	Transcription initiation factor TFIID subunit 4	TAF4	153	sp|O00268|TAF4_HUMAN Transcription initiation factor TFIID subunit 4 OS=Homo sapiens OX=9606 GN=TAF4 PE=1 SV=2		Color2 [DarkGray]	1	4					DNA-templated transcription, initiation;ovarian follicle development;positive regulation of transcription by RNA polymerase II;positive regulation of transcription, DNA-templated;regulation of signal transduction by p53 class mediator;transcription by RNA polymerase II;transcription initiation from RNA polymerase II promoter;viral process	aryl hydrocarbon receptor binding;DNA binding;DNA-binding transcription factor activity;protein heterodimerization activity;transcription coactivator activity;transcription factor binding	cytosol;MLL1 complex;nuclear chromatin;nucleoplasm;protein-containing complex;transcription factor TFIID complex;transcription factor TFTC complex	Basal transcription factors;Huntington disease	HIV Transcription Initiation;Regulation of TP53 Activity through Phosphorylation;RNA Polymerase II HIV Promoter Escape;RNA Polymerase II Pre-transcription Events;RNA Polymerase II Promoter Escape;RNA Polymerase II Transcription Initiation;RNA Polymerase II Transcription Initiation And Promoter Clearance;RNA Polymerase II Transcription Pre-Initiation And Promoter Opening;Transcription of the HIV g…	DA complex;DAB complex;MLL1-WDR5 complex;TAF4-TAF12 subcomplex of TFIID complex;TFIID complex;TFIID complex, B-cell specific;TFIID subcomplex;TFIID-beta complex;TFTC complex (TATA-binding protein-free TAF-II-containing complex)					16	16	15	22.9	22.9	21.7	110.11	0	40.427	1466200000	41	78	16	16	15	1	11	9	14	11	12	6	9
	0.684458	0.262718	O00273	O00273	DNA fragmentation factor subunit alpha	DFFA	154	sp|O00273|DFFA_HUMAN DNA fragmentation factor subunit alpha OS=Homo sapiens OX=9606 GN=DFFA PE=1 SV=1		Color2 [DarkGray]	1	4					apoptotic DNA fragmentation;chaperone-mediated protein folding;negative regulation of apoptotic DNA fragmentation;negative regulation of deoxyribonuclease activity;negative regulation of execution phase of apoptosis;positive regulation of apoptotic process;thymocyte apoptotic process	deoxyribonuclease inhibitor activity;protein binding involved in protein folding;protein domain specific binding	cytosol;lipid droplet;nuclear chromatin;nucleoplasm;nucleus;plasma membrane	Apoptosis	Activation of DNA fragmentation factor						9	9	9	33.8	33.8	33.8	36.521	0	82.605	1851200000	18	98	9	9	9	1	7	7	6	8	7	8	7
	0.914255	-0.265747	O00291	O00291	Huntingtin-interacting protein 1	HIP1	155	sp|O00291|HIP1_HUMAN Huntingtin-interacting protein 1 OS=Homo sapiens OX=9606 GN=HIP1 PE=1 SV=5		Color2 [DarkGray]	1	4					actin filament organization;activation of cysteine-type endopeptidase activity involved in apoptotic process;apoptotic process;apoptotic signaling pathway;cell differentiation;clathrin coat assembly;clathrin-dependent endocytosis;membrane organization;neurotransmitter receptor transport;positive regulation of epidermal growth factor receptor signaling pathway;positive regulation of platelet-deriv…	actin filament binding;AP-2 adaptor complex binding;clathrin adaptor activity;clathrin binding;clathrin light chain binding;epidermal growth factor receptor binding;glutamate receptor binding;phosphatidylinositol binding;phosphatidylinositol-3,4-bisphosphate binding;phosphatidylinositol-3,5-bisphosphate binding;phosphatidylinositol-3-phosphate binding;protein heterodimerization activity;protein h…	actin cortical patch;clathrin-coated vesicle;clathrin-coated vesicle membrane;cytoplasm;cytoskeleton;cytosol;extrinsic component of cytoplasmic side of plasma membrane;extrinsic component of postsynaptic membrane;extrinsic component of presynaptic membrane;glutamatergic synapse;Golgi apparatus;intracellular membrane-bounded organelle;membrane;nucleus;postsynapse;presynapse	Huntington disease	Clathrin-mediated endocytosis						17	15	15	22.5	20.2	20.2	116.22	0	89.19	1559000000	57	85	17	15	15	1	9	8	11	13	11	8	8
	1.12697	0.388767	O00299	O00299	Chloride intracellular channel protein 1	CLIC1	156	sp|O00299|CLIC1_HUMAN Chloride intracellular channel protein 1 OS=Homo sapiens OX=9606 GN=CLIC1 PE=1 SV=4		Color2 [DarkGray]	1	4					chloride transport;platelet aggregation;positive regulation of osteoblast differentiation;regulation of cell cycle;regulation of ion transmembrane transport;regulation of mitochondrial membrane potential;signal transduction	cadherin binding;chloride channel activity;voltage-gated ion channel activity	blood microparticle;brush border;chloride channel complex;cytoplasm;extracellular exosome;extracellular space;membrane;mitochondrion;nuclear envelope;nuclear membrane;nucleus;perinuclear region of cytoplasm;plasma membrane;vesicle								15	15	15	82.6	82.6	82.6	26.922	0	323.31	55216000000	15	291	15	15	15	1	15	14	14	15	15	15	15
	1.36407	-0.213818	O00303	O00303	Eukaryotic translation initiation factor 3 subunit F	EIF3F	157	sp|O00303|EIF3F_HUMAN Eukaryotic translation initiation factor 3 subunit F OS=Homo sapiens OX=9606 GN=EIF3F PE=1 SV=1		Color2 [DarkGray]	1	4					formation of cytoplasmic translation initiation complex;IRES-dependent viral translational initiation;protein deubiquitination;translational initiation	thiol-dependent ubiquitin-specific protease activity;translation initiation factor activity;translation initiation factor binding	cytosol;eukaryotic 43S preinitiation complex;eukaryotic 48S preinitiation complex;eukaryotic translation initiation factor 3 complex;eukaryotic translation initiation factor 3 complex, eIF3m;membrane	RNA transport	Formation of a pool of free 40S subunits;Formation of the ternary complex, and subsequently, the 43S complex;GTP hydrolysis and joining of the 60S ribosomal subunit;L13a-mediated translational silencing of Ceruloplasmin expression;Ribosomal scanning and start codon recognition;Translation initiation complex formation	eIF3 complex (EIF3S6, EIF3S5, EIF3S4, EIF3S3, EIF3S6IP, EIF3S2, EIF3S9, EIF3S12, EIF3S10, EIF3S8, EIF3S1, EIF3S7);eIF3 complex (EIF3S6, EIF3S5, EIF3S4, EIF3S3, EIF3S6IP, EIF3S2, EIF3S9, EIF3S12, EIF3S10, EIF3S8, EIF3S1, EIF3S7, PCID1)					16	16	16	67.2	67.2	67.2	37.563	0	313.62	34375000000	15	199	16	16	16	1	14	15	12	13	14	13	15
	0.11893	-0.0525379	O00308	O00308	NEDD4-like E3 ubiquitin-protein ligase WWP2	WWP2	158	sp|O00308|WWP2_HUMAN NEDD4-like E3 ubiquitin-protein ligase WWP2 OS=Homo sapiens OX=9606 GN=WWP2 PE=1 SV=2	2.3.2.26	Color2 [DarkGray]	1	4					cellular protein modification process;extracellular transport;negative regulation of DNA-binding transcription factor activity;negative regulation of gene expression;negative regulation of Notch signaling pathway;negative regulation of protein transport;negative regulation of transcription by RNA polymerase II;negative regulation of transcription, DNA-templated;negative regulation of transporter …	RNA polymerase II transcription factor binding;transcription factor binding;ubiquitin protein ligase activity;ubiquitin-protein transferase activity	cytoplasm;cytosol;extracellular exosome;membrane;nucleus;ubiquitin ligase complex	Ubiquitin mediated proteolysis	NOTCH3 Activation and Transmission of Signal to the Nucleus;Regulation of PTEN stability and activity						7	5	4	7.4	5.4	4.5	98.911	0.0029732	1.7131	155010000	46	16	7	5	4	1	3	3	5	3	2	2	2
	1.70723	-0.401304	O00330	O00330	Pyruvate dehydrogenase protein X component, mitochondrial	PDHX	160	sp|O00330|ODPX_HUMAN Pyruvate dehydrogenase protein X component, mitochondrial OS=Homo sapiens OX=9606 GN=PDHX PE=1 SV=3		Color2 [DarkGray]	1	4					mitochondrial acetyl-CoA biosynthetic process from pyruvate	transferase activity, transferring acyl groups	mitochondrial matrix;pyruvate dehydrogenase complex	Metabolic pathways	Glyoxylate metabolism and glycine degradation;Pyruvate metabolism;Regulation of pyruvate dehydrogenase (PDH) complex;Signaling by Retinoic Acid		+	Matrix	Carbohydrate metabolism;Metabolism;Pyruvate metabolism		16	16	16	45.3	45.3	45.3	54.122	0	54.469	2628600000	25	141	16	16	16	1	13	10	13	12	12	6	15
	0.0490676	-0.048398	O00391	O00391	Sulfhydryl oxidase 1	QSOX1	161	sp|O00391|QSOX1_HUMAN Sulfhydryl oxidase 1 OS=Homo sapiens OX=9606 GN=QSOX1 PE=1 SV=3	1.8.3.2	Color2 [DarkGray]	1	4					cell redox homeostasis;cellular protein metabolic process;negative regulation of macroautophagy;neutrophil degranulation;platelet degranulation;post-translational protein modification	flavin-linked sulfhydryl oxidase activity;protein disulfide isomerase activity	endoplasmic reticulum lumen;extracellular exosome;extracellular region;extracellular space;Golgi apparatus;integral component of Golgi membrane;intercellular bridge;intracellular membrane-bounded organelle;platelet alpha granule lumen;specific granule lumen;tertiary granule lumen		Neutrophil degranulation;Platelet degranulation;Post-translational protein phosphorylation;Regulation of Insulin-like Growth Factor (IGF) transport and uptake by Insulin-like Growth Factor Binding Proteins (IGFBPs)						3	3	3	6.8	6.8	6.8	82.577	0	5.5915	334850000	45	10	3	3	3	1	2	2	3	1	2	1	1
	0.00703963	-0.00338427	O00399	O00399	Dynactin subunit 6	DCTN6	162	sp|O00399|DCTN6_HUMAN Dynactin subunit 6 OS=Homo sapiens OX=9606 GN=DCTN6 PE=1 SV=1		Color2 [DarkGray]	1	4					antigen processing and presentation of exogenous peptide antigen via MHC class II;endoplasmic reticulum to Golgi vesicle-mediated transport		centrosome;condensed chromosome kinetochore;cytosol;dynactin complex	Vasopressin-regulated water reabsorption	COPI-independent Golgi-to-ER retrograde traffic;COPI-mediated anterograde transport;HSP90 chaperone cycle for steroid hormone receptors (SHR);MHC class II antigen presentation						3	3	3	19.5	19.5	19.5	20.747	0	28.654	760530000	7	32	3	3	3	1	2	2	2	2	2	2	2
	0.618722	-0.141061	O00400	O00400	Acetyl-coenzyme A transporter 1	SLC33A1	163	sp|O00400|ACATN_HUMAN Acetyl-coenzyme A transporter 1 OS=Homo sapiens OX=9606 GN=SLC33A1 PE=1 SV=1		Color2 [DarkGray]	1	4					BMP signaling pathway;SMAD protein signal transduction;transmembrane transport	acetyl-CoA transmembrane transporter activity;solute:proton symporter activity	endoplasmic reticulum membrane;Golgi membrane;integral component of plasma membrane;membrane	Glycosphingolipid biosynthesis - ganglio series;Metabolic pathways	Defective SLC33A1 causes spastic paraplegia 42 (SPG42);Transport of vitamins, nucleosides, and related molecules						6	6	6	14.9	14.9	14.9	60.908	0	8.4539	841750000	21	32	6	6	6	1	5	5	5	4	5	5	4
	0.892176	0.234483	O00401	O00401	Neural Wiskott-Aldrich syndrome protein	WASL	164	sp|O00401|WASL_HUMAN Neural Wiskott-Aldrich syndrome protein OS=Homo sapiens OX=9606 GN=WASL PE=1 SV=2		Color2 [DarkGray]	1	4					actin cortical patch assembly;actin cortical patch localization;actin filament polymerization;actin filament-based movement;actin polymerization or depolymerization;cell division;cellular protein-containing complex localization;dendritic spine morphogenesis;endocytosis;ephrin receptor signaling pathway;Fc-gamma receptor signaling pathway involved in phagocytosis;membrane organization;negative reg…	actin filament binding;GTPase regulator activity	actin cap;actin cortical patch;actin cytoskeleton;actin filament;cytoplasmic vesicle;cytosol;endocytic vesicle membrane;extracellular exosome;lamellipodium;nucleus;plasma membrane	Adherens junction;Bacterial invasion of epithelial cells;Chemokine signaling pathway;Choline metabolism in cancer;Endocytosis;Fc gamma R-mediated phagocytosis;Pathogenic Escherichia coli infection;Regulation of actin cytoskeleton;Salmonella infection;Shigellosis;Tight junction;Yersinia infection	Clathrin-mediated endocytosis;DCC mediated attractive signaling;EPHB-mediated forward signaling;Nephrin family interactions;NOSTRIN mediated eNOS trafficking;Regulation of actin dynamics for phagocytic cup formation;RHO GTPases Activate WASPs and WAVEs	ABI1-WASL complex;LGR4-RSPO supercomplex;N-WASp homomer complex					6	6	6	17	17	17	54.826	0	19.244	522620000	23	48	6	6	6	1	5	6	5	4	6	6	3
	2.04046	0.558792	O00408	O00408	cGMP-dependent 3,5-cyclic phosphodiesterase	PDE2A	165	sp|O00408|PDE2A_HUMAN cGMP-dependent 3,5-cyclic phosphodiesterase OS=Homo sapiens OX=9606 GN=PDE2A PE=1 SV=1	3.1.4.17	Color2 [DarkGray]	1	4					adenylate cyclase-inhibiting G protein-coupled receptor signaling pathway;cAMP-mediated signaling;cellular response to 2,3,7,8-tetrachlorodibenzodioxine;cellular response to cAMP;cellular response to cGMP;cellular response to drug;cellular response to granulocyte macrophage colony-stimulating factor stimulus;cellular response to macrophage colony-stimulating factor stimulus;cellular response to m…	3',5'-cyclic-AMP phosphodiesterase activity;3',5'-cyclic-GMP phosphodiesterase activity;calcium channel activity;cAMP binding;cGMP binding;cGMP-stimulated cyclic-nucleotide phosphodiesterase activity;drug binding;identical protein binding;magnesium ion binding;phosphate ion binding;protein homodimerization activity;TPR domain binding;zinc ion binding	cytoplasm;cytosol;endoplasmic reticulum;Golgi apparatus;mitochondrial inner membrane;mitochondrial matrix;mitochondrial outer membrane;nucleus;perinuclear region of cytoplasm;plasma membrane;presynaptic membrane	Aldosterone synthesis and secretion;cGMP-PKG signaling pathway;Metabolic pathways;Morphine addiction;Olfactory transduction;Purine metabolism	cGMP effects;G alpha (s) signalling events		+	MIM	cAMP-PKA signaling;Signaling		2	2	2	3.9	3.9	3.9	105.72	0	5.1855	359910000	50	12	2	2	2	1	1	1	1	1	1	2	1
	0.514259	0.126049	O00410	O00410	Importin-5	IPO5	166	sp|O00410|IPO5_HUMAN Importin-5 OS=Homo sapiens OX=9606 GN=IPO5 PE=1 SV=4		Color2 [DarkGray]	1	4					cellular response to amino acid stimulus;negative regulation of cyclin-dependent protein serine/threonine kinase activity;NLS-bearing protein import into nucleus;positive regulation of protein import into nucleus;ribosomal protein import into nucleus;viral process	GTPase inhibitor activity;nuclear localization sequence binding;protein transporter activity;Ran GTPase binding;RNA binding	cytoplasm;membrane;nuclear membrane;nuclear periphery;nuclear pore;nucleolus;nucleus		vRNP Assembly						45	45	44	67.5	67.5	66.8	123.63	0	323.31	46278000000	56	669	45	45	44	1	42	40	37	40	42	42	39
	1.16145	0.150733	O00411	O00411	DNA-directed RNA polymerase, mitochondrial	POLRMT	167	sp|O00411|RPOM_HUMAN DNA-directed RNA polymerase, mitochondrial OS=Homo sapiens OX=9606 GN=POLRMT PE=1 SV=2	2.7.7.6	Color2 [DarkGray]	1	4					mitochondrial transcription;mitochondrion organization;transcription initiation from mitochondrial promoter	DNA-directed 5'-3' RNA polymerase activity;mitochondrial promoter sequence-specific DNA binding;RNA binding;sequence-specific DNA binding	mitochondrial DNA-directed RNA polymerase complex;mitochondrial matrix;mitochondrial nucleoid;mitochondrion;protein-containing complex		Mitochondrial transcription initiation;Transcriptional activation of mitochondrial biogenesis		+	Matrix	Mitochondrial central dogma;mtDNA maintainance;mtDNA nucleoid;mtDNA replication;mtRNA metabolism;Transcription		26	26	26	33.4	33.4	33.4	138.62	0	85.4	4028800000	59	184	26	26	26	1	22	21	21	20	22	18	19
	0.247589	-0.0706622	O00422	O00422	Histone deacetylase complex subunit SAP18	SAP18	168	sp|O00422|SAP18_HUMAN Histone deacetylase complex subunit SAP18 OS=Homo sapiens OX=9606 GN=SAP18 PE=1 SV=1		Color2 [DarkGray]	1	4					mRNA processing;negative regulation of mRNA splicing, via spliceosome;positive regulation of apoptotic process;regulation of alternative mRNA splicing, via spliceosome;regulation of transcription by RNA polymerase II;RNA splicing	histone deacetylase activity;RNA binding;transcription corepressor activity	ASAP complex;cytosol;histone deacetylase complex;nuclear body;nuclear speck;nucleoplasm	mRNA surveillance pathway;RNA transport	HDACs deacetylate histones;NoRC negatively regulates rRNA expression	ALL-1 supercomplex;Apoptosis- and splicing-associated protein complex (ASAP-L), SAP18, RNPS1, Acinus-L;Emerin complex 32;Sin3 complex;SIN3 complex;SIN3-ING1b complex I;SIN3-ING1b complex II;SIN3-SAP25 complex					8	8	8	50.3	50.3	50.3	17.561	0	73.457	4835600000	11	115	8	8	8	1	6	7	8	7	7	6	8
	1.61726	0.349143	O00429	O00429	Dynamin-1-like protein	DNM1L	169	sp|O00429|DNM1L_HUMAN Dynamin-1-like protein OS=Homo sapiens OX=9606 GN=DNM1L PE=1 SV=2	3.6.5.5	Color2 [DarkGray]	1	4					apoptotic mitochondrial changes;cellular response to oxygen-glucose deprivation;cellular response to thapsigargin;dynamin family protein polymerization involved in mitochondrial fission;execution phase of apoptosis;heart contraction;intracellular distribution of mitochondria;membrane fusion;mitochondrial fission;mitochondrial fragmentation involved in apoptotic process;mitochondrial membrane fiss…	BH2 domain binding;clathrin binding;GTP binding;GTPase activator activity;GTPase activity;GTP-dependent protein binding;identical protein binding;lipid binding;microtubule binding;protein homodimerization activity;protein-containing complex binding;Rab GTPase binding;ubiquitin protein ligase binding	brush border;cell junction;clathrin-coated pit;cytoplasm;cytosol;endoplasmic reticulum;endoplasmic reticulum membrane;Golgi apparatus;Golgi membrane;intracellular membrane-bounded organelle;membrane;microtubule;mitochondrial membrane;mitochondrial outer membrane;mitochondrion;perinuclear region of cytoplasm;peroxisome;postsynapse;presynaptic endocytic zone membrane;protein-containing complex;syna…	Necroptosis;NOD-like receptor signaling pathway;TNF signaling pathway	Apoptotic execution phase	Caspase-10-SUMO-FADD/Drp1 complex;DNM1L-FIS1 complex;PRKAR2A-GSKIP-GSK3B-DNM1L complex	+	MOM	Fission;Mitochondrial dynamics and surveillance		38	38	38	72.1	72.1	72.1	81.876	0	323.31	33265000000	50	543	38	38	38	1	36	38	33	37	36	37	35
	1.09018	0.371076	O00442	O00442	RNA 3-terminal phosphate cyclase	RTCA	170	sp|O00442|RTCA_HUMAN RNA 3-terminal phosphate cyclase OS=Homo sapiens OX=9606 GN=RTCA PE=1 SV=1	6.5.1.4	Color2 [DarkGray]	1	4					RNA processing	ATP binding;RNA binding;RNA-3'-phosphate cyclase activity	nucleoplasm;nucleus								6	6	6	23.2	23.2	23.2	39.336	0	10.938	608830000	19	45	6	6	6	1	3	6	5	3	4	4	3
	1.72645	-0.206878	O00443	O00443	Phosphatidylinositol 4-phosphate 3-kinase C2 domain-containing subunit alpha	PIK3C2A	171	sp|O00443|P3C2A_HUMAN Phosphatidylinositol 4-phosphate 3-kinase C2 domain-containing subunit alpha OS=Homo sapiens OX=9606 GN=PIK3C2A PE=1 SV=2	2.7.1.154	Color2 [DarkGray]	1	4					cell migration;clathrin coat assembly;endocytosis;epidermal growth factor receptor signaling pathway;exocytosis;insulin receptor signaling pathway;membrane organization;phosphatidylinositol 3-kinase signaling;phosphatidylinositol biosynthetic process;phosphatidylinositol phosphorylation;phosphatidylinositol-3-phosphate biosynthetic process;phosphatidylinositol-mediated signaling;platelet-derived …	1-phosphatidylinositol-3-kinase activity;1-phosphatidylinositol-4-phosphate 3-kinase activity;ATP binding;phosphatidylinositol 3-kinase activity;phosphatidylinositol binding	clathrin-coated vesicle;cytoplasm;cytosol;extracellular exosome;Golgi apparatus;membrane;nucleus;phosphatidylinositol 3-kinase complex;plasma membrane;vesicle	Inositol phosphate metabolism;Metabolic pathways;Phosphatidylinositol signaling system	Clathrin-mediated endocytosis;Golgi Associated Vesicle Biogenesis;Synthesis of PIPs at the early endosome membrane;Synthesis of PIPs at the Golgi membrane;Synthesis of PIPs at the late endosome membrane;Synthesis of PIPs at the plasma membrane	EGFR-containing signaling complex					12	12	12	9.8	9.8	9.8	190.68	0	53.13	1064100000	94	74	12	12	12	1	11	6	6	9	9	9	6
	0.598984	-0.178	O00461	O00461	Golgi integral membrane protein 4	GOLIM4	172	sp|O00461|GOLI4_HUMAN Golgi integral membrane protein 4 OS=Homo sapiens OX=9606 GN=GOLIM4 PE=1 SV=1		Color2 [DarkGray]	1	4							cis-Golgi network;endocytic vesicle;endosome membrane;Golgi apparatus;Golgi cisterna membrane;Golgi lumen;Golgi membrane;integral component of membrane;membrane;transport vesicle		Intra-Golgi traffic						15	15	15	28.9	28.9	28.9	81.879	0	126.69	5679200000	39	175	15	15	15	1	12	11	12	12	12	12	12
	0.251104	0.222869	O00462	O00462	Beta-mannosidase	MANBA	173	sp|O00462|MANBA_HUMAN Beta-mannosidase OS=Homo sapiens OX=9606 GN=MANBA PE=1 SV=3	3.2.1.25	Color2 [DarkGray]	1	4					cellular protein modification process;glycoprotein catabolic process;mannan catabolic process;neutrophil degranulation;oligosaccharide catabolic process	beta-mannosidase activity;mannose binding	azurophil granule membrane;intracellular membrane-bounded organelle;lysosomal lumen;lysosome;plasma membrane	Lysosome;Other glycan degradation	Lysosomal oligosaccharide catabolism;Neutrophil degranulation						2	2	2	3.6	3.6	3.6	100.89	0.00018843	3.9116	43870000	40	5	2	2	2	1	0	1	0	2	1	0	0
	0.0181112	0.010287	O00468	O00468	Agrin;Agrin N-terminal 110 kDa subunit;Agrin C-terminal 110 kDa subunit;Agrin C-terminal 90 kDa fragment;Agrin C-terminal 22 kDa fragment	AGRN	174	sp|O00468|AGRIN_HUMAN Agrin OS=Homo sapiens OX=9606 GN=AGRN PE=1 SV=6		Color2 [DarkGray]	1	4					clustering of voltage-gated sodium channels;extracellular matrix organization;G protein-coupled acetylcholine receptor signaling pathway;glycosaminoglycan biosynthetic process;glycosaminoglycan catabolic process;positive regulation of filopodium assembly;positive regulation of GTPase activity;positive regulation of synaptic growth at neuromuscular junction;positive regulation of transcription by …	calcium ion binding;chondroitin sulfate binding;dystroglycan binding;extracellular matrix structural constituent;heparan sulfate proteoglycan binding;laminin binding;sialic acid binding;structural constituent of cytoskeleton	basement membrane;cell junction;collagen-containing extracellular matrix;cytosol;extracellular exosome;extracellular region;Golgi lumen;integral component of membrane;lysosomal lumen;plasma membrane;synapse	ECM-receptor interaction	A tetrasaccharide linker sequence is required for GAG synthesis;Defective B3GALT6 causes EDSP2 and SEMDJL1;Defective B3GAT3 causes JDSSDHD;Defective B4GALT7 causes EDS, progeroid type;Defective EXT1 causes exostoses 1, TRPS2 and CHDS;Defective EXT2 causes exostoses 2;ECM proteoglycans;HS-GAG biosynthesis;HS-GAG degradation;Integrin cell surface interactions;NCAM1 interactions;Non-integrin membran…						8	8	8	4.9	4.9	4.9	217.32	0	9.8137	534770000	90	34	8	8	8	1	4	3	3	4	4	3	7
	1.35269	-0.248947	O00469	O00469	Procollagen-lysine,2-oxoglutarate 5-dioxygenase 2	PLOD2	175	sp|O00469|PLOD2_HUMAN Procollagen-lysine,2-oxoglutarate 5-dioxygenase 2 OS=Homo sapiens OX=9606 GN=PLOD2 PE=1 SV=2	1.14.11.4	Color2 [DarkGray]	1	4					cellular protein modification process;collagen fibril organization;collagen metabolic process;hydroxylysine biosynthetic process;peptidyl-lysine hydroxylation;response to hypoxia	iron ion binding;L-ascorbic acid binding;procollagen-lysine 5-dioxygenase activity	endoplasmic reticulum;endoplasmic reticulum membrane;extracellular exosome;rough endoplasmic reticulum membrane	Lysine degradation	Collagen biosynthesis and modifying enzymes	PLOD2-FKBP10 complex					19	19	19	34.2	34.2	34.2	84.685	0	108.64	4708100000	40	189	19	19	19	1	14	13	17	15	17	16	15
	0.298559	0.0682621	O00471	O00471	Exocyst complex component 5	EXOC5	176	sp|O00471|EXOC5_HUMAN Exocyst complex component 5 OS=Homo sapiens OX=9606 GN=EXOC5 PE=1 SV=1		Color2 [DarkGray]	1	4					epithelial cell apoptotic process;establishment of planar polarity;exocytosis;Golgi to plasma membrane transport;homeostasis of number of cells within a tissue;non-motile cilium assembly;post-Golgi vesicle-mediated transport;protein localization to plasma membrane;protein transport;vesicle docking	protein N-terminus binding;Ral GTPase binding	cytoplasm;cytosol;exocyst;midbody		Insulin processing;Translocation of SLC2A4 (GLUT4) to the plasma membrane;VxPx cargo-targeting to cilium	Exocyst complex;Exocyst EXOC5-EXOC6 subcomplex;Exocyst EXOC5-EXOC6-EXOC7 subcomplex;Exocyst Sec6/8 complex					10	10	10	21.8	21.8	21.8	81.852	0	60.12	1774600000	41	89	10	10	10	1	7	7	8	8	7	7	8
+	4.17202	-0.940641	O00483	O00483	Cytochrome c oxidase subunit NDUFA4	NDUFA4	177	sp|O00483|NDUA4_HUMAN Cytochrome c oxidase subunit NDUFA4 OS=Homo sapiens OX=9606 GN=NDUFA4 PE=1 SV=1		Color2 [DarkGray]	1	4					mitochondrial electron transport, NADH to ubiquinone;proton transmembrane transport	NADH dehydrogenase (ubiquinone) activity;protein-containing complex binding	mitochondrial inner membrane;mitochondrial respiratory chain complex I;mitochondrial respiratory chain complex IV;mitochondrion	Alzheimer disease;Huntington disease;Metabolic pathways;Non-alcoholic fatty liver disease (NAFLD);Oxidative phosphorylation;Parkinson disease;Retrograde endocannabinoid signaling;Thermogenesis	Respiratory electron transport;TP53 Regulates Metabolic Genes	Respiratory chain complex I (beta subunit) mitochondrial;Respiratory chain complex I (holoenzyme), mitochondrial	+	MIM	CIV subunits;Complex IV;OXPHOS;OXPHOS subunits	COX;COX_plus_assembly;OXPHOS;OXPHOS_plus_assembly	5	5	5	77.8	77.8	77.8	9.3697	0	17.855	4590800000	6	51	5	5	5	1	4	5	5	4	5	4	5
	0.458733	0.0898422	O00487	O00487	26S proteasome non-ATPase regulatory subunit 14	PSMD14	178	sp|O00487|PSDE_HUMAN 26S proteasome non-ATPase regulatory subunit 14 OS=Homo sapiens OX=9606 GN=PSMD14 PE=1 SV=1	3.4.19.-	Color2 [DarkGray]	1	4					double-strand break repair via homologous recombination;double-strand break repair via nonhomologous end joining;neutrophil degranulation;post-translational protein modification;proteasome-mediated ubiquitin-dependent protein catabolic process;protein deubiquitination;protein K63-linked deubiquitination;regulation of proteasomal protein catabolic process;response to ethanol;ubiquitin-dependent pr…	endopeptidase activator activity;Lys63-specific deubiquitinase activity;metal ion binding;metallopeptidase activity;proteasome binding;thiol-dependent ubiquitin-specific protease activity;thiol-dependent ubiquitinyl hydrolase activity	cytosol;cytosolic proteasome complex;extracellular region;ficolin-1-rich granule lumen;nucleoplasm;nucleus;proteasome accessory complex;proteasome complex;proteasome regulatory particle, lid subcomplex;secretory granule lumen	Epstein-Barr virus infection;Proteasome	ABC-family proteins mediated transport;Activation of NF-kappaB in B cells;Antigen processing: Ubiquitination & Proteasome degradation;APC/C:Cdc20 mediated degradation of Securin;APC/C:Cdh1 mediated degradation of Cdc20 and other APC/C:Cdh1 targeted proteins in late mitosis/early G1;Asymmetric localization of PCP proteins;AUF1 (hnRNP D0) binds and destabilizes mRNA;Autodegradation of Cdh1 by Cdh1:…	PA700 complex;PA700-20S-PA28 complex					11	11	11	47.4	47.4	47.4	34.577	0	87.73	6795000000	15	108	11	11	11	1	11	8	8	10	9	11	8
	0.0360395	0.0147454	O00488	O00488	Zinc finger protein 593	ZNF593	179	sp|O00488|ZN593_HUMAN Zinc finger protein 593 OS=Homo sapiens OX=9606 GN=ZNF593 PE=1 SV=2		Color2 [DarkGray]	1	4					negative regulation of RNA polymerase II regulatory region sequence-specific DNA binding;positive regulation of transcription by RNA polymerase II;ribosomal large subunit export from nucleus	DNA binding;DNA-binding transcription factor activity, RNA polymerase II-specific;ribosomal large subunit binding;zinc ion binding	nucleolus;nucleus;preribosome, large subunit precursor								3	3	3	39.6	39.6	39.6	15.199	0	26.381	193340000	6	15	3	3	3	1	2	1	2	2	1	2	2
	2.0515	0.350954	O00499	O00499	Myc box-dependent-interacting protein 1	BIN1	180	sp|O00499|BIN1_HUMAN Myc box-dependent-interacting protein 1 OS=Homo sapiens OX=9606 GN=BIN1 PE=1 SV=1		Color2 [DarkGray]	1	4					cell proliferation;cytoskeleton organization;endocytosis;endosome to lysosome transport;lipid tube assembly;membrane organization;negative regulation of amyloid-beta formation;negative regulation of aspartic-type endopeptidase activity involved in amyloid precursor protein catabolic process;negative regulation of calcium ion transmembrane transport via high voltage-gated calcium channel;negative …	actin filament binding;chaperone binding;clathrin binding;identical protein binding;phospholipid binding;protease binding;RNA polymerase binding;tau protein binding	actin cytoskeleton;axon;axon initial segment;cytoplasm;cytosol;I band;lipid tube;membrane;node of Ranvier;nuclear envelope;nucleus;plasma membrane;synaptic vesicle;T-tubule;Z disc	Endocytosis;Fc gamma R-mediated phagocytosis	Clathrin-mediated endocytosis	BIN1-EHBP1-RAB8A complex					11	11	10	29.2	29.2	27.8	64.699	0	47.163	2565000000	28	102	11	11	10	1	10	10	9	11	11	10	11
	0.703883	0.0767295	O00505	O00505	Importin subunit alpha-4	KPNA3	181	sp|O00505|IMA4_HUMAN Importin subunit alpha-4 OS=Homo sapiens OX=9606 GN=KPNA3 PE=1 SV=2		Color2 [DarkGray]	1	4					modulation by virus of host process;NLS-bearing protein import into nucleus;protein-containing complex assembly;viral entry into host cell;viral penetration into host nucleus	nuclear import signal receptor activity;nuclear localization sequence binding;protein C-terminus binding;protein transporter activity	cytosol;host cell;nuclear pore;nucleoplasm		ISG15 antiviral mechanism;NS1 Mediated Effects on Host Pathways	CTCF-nucleophosmin-PARP-HIS-KPNA-LMNA-TOP complex;TNF-alpha/NF-kappa B signaling complex (CHUK, KPNA3, NFKB2, NFKBIB, REL, IKBKG, NFKB1, NFKBIE, RELB, NFKBIA, RELA, TNIP2)					18	18	13	48.2	48.2	37.6	57.81	0	245.76	15154000000	17	180	18	18	13	1	17	17	15	16	17	17	18
	1.97532	0.982508	O00512	O00512	B-cell CLL/lymphoma 9 protein	BCL9	182	sp|O00512|BCL9_HUMAN B-cell CLL/lymphoma 9 protein OS=Homo sapiens OX=9606 GN=BCL9 PE=1 SV=4		Color2 [DarkGray]	1	4					beta-catenin-TCF complex assembly;canonical Wnt signaling pathway;myotube differentiation involved in skeletal muscle regeneration;positive regulation of transcription by RNA polymerase II;skeletal muscle cell differentiation;somatic stem cell population maintenance	beta-catenin binding;transcription coactivator activity	beta-catenin-TCF complex;cis-Golgi network;nucleoplasm		Deactivation of the beta-catenin transactivating complex;Formation of the beta-catenin:TCF transactivating complex	beta-catenin-B-cell lymphoma 9 protein complex					2	2	2	2.4	2.4	2.4	149.29	0.00053754	2.959	29247000	63	3	2	2	2	1	0	1	0	0	0	0	1
	1.63778	-0.271266	O00541	O00541	Pescadillo homolog	PES1	184	sp|O00541|PESC_HUMAN Pescadillo homolog OS=Homo sapiens OX=9606 GN=PES1 PE=1 SV=1		Color2 [DarkGray]	1	4					cell proliferation;maturation of 5.8S rRNA from tricistronic rRNA transcript (SSU-rRNA, 5.8S rRNA, LSU-rRNA);maturation of LSU-rRNA from tricistronic rRNA transcript (SSU-rRNA, 5.8S rRNA, LSU-rRNA);nucleolus organization;protein localization to organelle;regulation of cell cycle;ribosomal large subunit biogenesis;rRNA processing	ribonucleoprotein complex binding;RNA binding	condensed chromosome;cytosol;membrane;nucleolus;nucleoplasm;nucleus;PeBoW complex;preribosome, large subunit precursor		Major pathway of rRNA processing in the nucleolus and cytosol	DDX27-PeBoW complex;PeBoW complex					20	20	20	37.1	37.1	37.1	68.002	0	143.32	12231000000	29	264	20	20	20	1	20	17	18	20	20	19	18
	0.514317	0.137647	O00560	O00560	Syntenin-1	SDCBP	185	sp|O00560|SDCB1_HUMAN Syntenin-1 OS=Homo sapiens OX=9606 GN=SDCBP PE=1 SV=1		Color2 [DarkGray]	1	4					actin cytoskeleton organization;chemical synaptic transmission;ephrin receptor signaling pathway;intracellular signal transduction;negative regulation of proteasomal ubiquitin-dependent protein catabolic process;negative regulation of receptor internalization;neutrophil degranulation;positive regulation of cell growth;positive regulation of cell migration;positive regulation of cell proliferation…	cytoskeletal adaptor activity;frizzled binding;identical protein binding;interleukin-5 receptor binding;phosphatidylinositol-4,5-bisphosphate binding;protein heterodimerization activity;protein N-terminus binding;syndecan binding	adherens junction;azurophil granule lumen;blood microparticle;cytoplasm;cytoskeleton;cytosol;endoplasmic reticulum membrane;extracellular exosome;extracellular region;extracellular space;extracellular vesicle;focal adhesion;interleukin-5 receptor complex;intracellular membrane-bounded organelle;melanosome;membrane;membrane raft;nuclear membrane;nucleoplasm;nucleus;plasma membrane		Ephrin signaling;Neurofascin interactions;Neutrophil degranulation						8	8	8	48.3	48.3	48.3	32.444	0	291.87	2222900000	11	90	8	8	8	1	7	8	6	7	6	6	8
	1.51745	-0.219852	O00566	O00566	U3 small nucleolar ribonucleoprotein protein MPP10	MPHOSPH10	186	sp|O00566|MPP10_HUMAN U3 small nucleolar ribonucleoprotein protein MPP10 OS=Homo sapiens OX=9606 GN=MPHOSPH10 PE=1 SV=2		Color2 [DarkGray]	1	4					negative regulation of phosphatase activity;RNA processing;RNA splicing;RNA splicing, via transesterification reactions;rRNA processing	RNA binding	chromosome;Mpp10 complex;nucleolus;nucleoplasm;small nucleolar ribonucleoprotein complex;small-subunit processome	Ribosome biogenesis in eukaryotes	Major pathway of rRNA processing in the nucleolus and cytosol;rRNA modification in the nucleus and cytosol	IMP3-IMP4-MPP10 complex					17	17	17	32.9	32.9	32.9	78.863	0	323.31	22024000000	28	283	17	17	17	1	17	17	16	17	17	16	17
	0.692906	-0.186872	O00567	O00567	Nucleolar protein 56	NOP56	187	sp|O00567|NOP56_HUMAN Nucleolar protein 56 OS=Homo sapiens OX=9606 GN=NOP56 PE=1 SV=4		Color2 [DarkGray]	1	4					rRNA processing	cadherin binding;histone methyltransferase binding;RNA binding;snoRNA binding	box C/D snoRNP complex;cytoplasm;fibrillar center;membrane;nucleolus;nucleoplasm;pre-snoRNP complex;small nucleolar ribonucleoprotein complex;small-subunit processome	Ribosome biogenesis in eukaryotes	Association of TriC/CCT with target proteins during biosynthesis;Major pathway of rRNA processing in the nucleolus and cytosol;rRNA modification in the nucleus and cytosol	Nop56p-associated pre-rRNA complex					33	33	33	62.5	62.5	62.5	66.049	0	323.31	44558000000	31	571	33	33	33	1	32	31	32	31	30	31	32
	1.36865	-0.109213	O00571;O15523;Q9NQI0	O00571;O15523	ATP-dependent RNA helicase DDX3X;ATP-dependent RNA helicase DDX3Y	DDX3X;DDX3Y	188	sp|O00571|DDX3X_HUMAN ATP-dependent RNA helicase DDX3X OS=Homo sapiens OX=9606 GN=DDX3X PE=1 SV=3;sp|O15523|DDX3Y_HUMAN ATP-dependent RNA helicase DDX3Y OS=Homo sapiens OX=9606 GN=DDX3Y PE=1 SV=2	3.6.4.13	Color2 [DarkGray]	1	4					cell differentiation;cellular response to arsenic-containing substance;cellular response to osmotic stress;chromosome segregation;DNA methylation involved in gamete generation;extrinsic apoptotic signaling pathway via death domain receptors;flagellated sperm motility;gene silencing by RNA;innate immune response;intracellular signal transduction;intrinsic apoptotic signaling pathway;male meiosis I…	ATP binding;ATPase activity;ATP-dependent DNA helicase activity;ATP-dependent RNA helicase activity;cadherin binding;CTPase activity;DNA binding;eukaryotic initiation factor 4E binding;GTPase activity;helicase activity;mRNA 5'-UTR binding;nucleic acid binding;nucleoside-triphosphatase activity;poly(A) binding;protein serine/threonine kinase activator activity;ribosomal small subunit binding;RNA b…	cytoplasm;cytoplasmic stress granule;cytosol;extracellular exosome;extracellular region;ficolin-1-rich granule lumen;membrane;mitochondrial outer membrane;nuclear speck;nucleus;perinuclear region of cytoplasm;pi-body;piP-body;secretory granule lumen	Hepatitis B;RIG-I-like receptor signaling pathway;Viral carcinogenesis	Neutrophil degranulation;PIWI-interacting RNA (piRNA) biogenesis	Large Drosha complex;Spliceosome;TNF-alpha/Nf-kappa B signaling complex (RPL6, RPL30, RPS13, CHUK, DDX3X, NFKB2, NFKBIB, REL, IKBKG, NFKB1, MAP3K8, RELB, GLG1, NFKBIA, RELA, TNIP2, GTF2I)					36	35	35	64.2	62.5	62.5	73.243	0	323.31	61123000000	39	500	NaN	NaN	NaN	3	33	34	34	34	36	35	35
	0.137717	-0.0972497	O00584	O00584	Ribonuclease T2	RNASET2	189	sp|O00584|RNT2_HUMAN Ribonuclease T2 OS=Homo sapiens OX=9606 GN=RNASET2 PE=1 SV=2	3.1.27.-	Color2 [DarkGray]	1	4					neutrophil degranulation;RNA catabolic process	endoribonuclease activity;ribonuclease activity;ribonuclease T2 activity;RNA binding	azurophil granule lumen;endoplasmic reticulum lumen;extracellular exosome;extracellular region;extracellular space;lysosomal lumen;lysosome		Neutrophil degranulation						4	4	4	17.2	17.2	17.2	29.48	0	12.828	617610000	14	10	4	4	4	1	2	3	3	2	3	3	2
	0.0555328	-0.0311934	O00592	O00592	Podocalyxin	PODXL	190	sp|O00592|PODXL_HUMAN Podocalyxin OS=Homo sapiens OX=9606 GN=PODXL PE=1 SV=2		Color2 [DarkGray]	1	4					cell adhesion;cell migration;epithelial tube formation;glomerular visceral epithelial cell development;negative regulation of cell adhesion;negative regulation of cell-cell adhesion;positive regulation of cell migration;positive regulation of cell-cell adhesion mediated by integrin;regulation of microvillus assembly		apical plasma membrane;cytoplasm;extracellular exosome;extracellular space;filopodium;integral component of plasma membrane;intracellular membrane-bounded organelle;lamellipodium;membrane raft;microtubule organizing center;microvillus membrane;nucleolus;plasma membrane;ruffle;slit diaphragm			CLIC5A-EZR-PODXL complex					5	5	5	10.8	10.8	10.8	58.635	0	44.412	777240000	23	34	5	5	5	1	5	4	4	5	3	4	3
	0.0702309	0.0561625	O00622	O00622	Protein CYR61	CYR61	191	sp|O00622|CCN1_HUMAN CCN family member 1 OS=Homo sapiens OX=9606 GN=CCN1 PE=1 SV=1		Color2 [DarkGray]	1	4					anatomical structure morphogenesis;apoptotic process involved in heart morphogenesis;atrial septum morphogenesis;atrioventricular valve morphogenesis;cell adhesion;cell proliferation;cellular protein metabolic process;chemotaxis;chondroblast differentiation;chorio-allantoic fusion;extracellular matrix organization;intussusceptive angiogenesis;labyrinthine layer blood vessel development;negative r…	extracellular matrix binding;extracellular matrix structural constituent;heparin binding;insulin-like growth factor binding;integrin binding	collagen-containing extracellular matrix;endoplasmic reticulum lumen;extracellular matrix		Post-translational protein phosphorylation;Regulation of Insulin-like Growth Factor (IGF) transport and uptake by Insulin-like Growth Factor Binding Proteins (IGFBPs)	ITGA6-ITGB1-CYR61 complex;ITGAV-ITGB5-CYR61 complex					5	5	5	15	15	15	42.026	0.00018688	3.7348	352430000	26	6	5	5	5	1	2	1	1	1	2	3	3
	0.0695029	-0.0225976	O00629	O00629	Importin subunit alpha-3	KPNA4	192	sp|O00629|IMA3_HUMAN Importin subunit alpha-3 OS=Homo sapiens OX=9606 GN=KPNA4 PE=1 SV=1		Color2 [DarkGray]	1	4					modulation by virus of host process;NLS-bearing protein import into nucleus;response to hydrogen peroxide	nuclear import signal receptor activity;protein transporter activity	cytosol;nuclear membrane;nucleoplasm;nucleus		ISG15 antiviral mechanism;NS1 Mediated Effects on Host Pathways						16	11	11	51.6	41.1	41.1	57.886	0	313.67	12849000000	16	201	16	11	11	1	14	14	14	14	14	14	15
	0.0694036	-0.129772	O00712;Q12857	O00712;Q12857	Nuclear factor 1 B-type;Nuclear factor 1 A-type	NFIB;NFIA	193	sp|O00712|NFIB_HUMAN Nuclear factor 1 B-type OS=Homo sapiens OX=9606 GN=NFIB PE=1 SV=2;sp|Q12857|NFIA_HUMAN Nuclear factor 1 A-type OS=Homo sapiens OX=9606 GN=NFIA PE=1 SV=2		Color2 [DarkGray]	1	4					anterior commissure morphogenesis;cell differentiation involved in salivary gland development;chondrocyte differentiation;Clara cell differentiation;commissural neuron axon guidance;DNA replication;glial cell differentiation;hindbrain development;lung ciliated cell differentiation;negative regulation of DNA binding;negative regulation of epithelial cell proliferation involved in lung morphogenesi…	chromatin binding;DNA binding;DNA-binding transcription activator activity, RNA polymerase II-specific;DNA-binding transcription factor activity;DNA-binding transcription factor activity, RNA polymerase II-specific;RNA polymerase II proximal promoter sequence-specific DNA binding;transcription corepressor activity;transcription factor binding	cell junction;cerebellar mossy fiber;fibrillar center;nucleoplasm;nucleus		RNA Polymerase III Abortive And Retractive Initiation;RNA Polymerase III Transcription Termination						3	2	2	7.6	5	5	47.441	0.0015146	1.9608	185190000	19	12	NaN	NaN	NaN	2	2	2	1	3	0	1	1
	0.44998	0.184826	O00716	O00716	Transcription factor E2F3	E2F3	194	sp|O00716|E2F3_HUMAN Transcription factor E2F3 OS=Homo sapiens OX=9606 GN=E2F3 PE=1 SV=1		Color2 [DarkGray]	1	4					cell cycle;negative regulation of fat cell proliferation;negative regulation of transcription by RNA polymerase II;positive regulation of cell proliferation;positive regulation of transcription by RNA polymerase II;positive regulation of vascular associated smooth muscle cell apoptotic process;regulation of cell cycle;transcription initiation from RNA polymerase II promoter	DNA binding;DNA-binding transcription activator activity, RNA polymerase II-specific;DNA-binding transcription factor activity;DNA-binding transcription factor activity, RNA polymerase II-specific;DNA-binding transcription repressor activity, RNA polymerase II-specific;protein dimerization activity;proximal promoter sequence-specific DNA binding;sequence-specific DNA binding;transcription factor …	nucleoplasm;nucleus;RNA polymerase II transcription factor complex	Bladder cancer;Breast cancer;Cell cycle;Cellular senescence;Chronic myeloid leukemia;Cushing syndrome;Endocrine resistance;Epstein-Barr virus infection;Gastric cancer;Glioma;Hepatitis B;Hepatitis C;Hepatocellular carcinoma;Human cytomegalovirus infection;Human T-cell leukemia virus 1 infection;Kaposi sarcoma-associated herpesvirus infection;Melanoma;MicroRNAs in cancer;Non-small cell lung cancer;…	CDC6 association with the ORC:origin complex;Cyclin D associated events in G1;G2 Phase;Oncogene Induced Senescence;Oxidative Stress Induced Senescence;Pre-NOTCH Transcription and Translation						1	1	1	3.2	3.2	3.2	49.161	0.0020057	1.8502	107160000	14	12	1	1	1	1	1	1	1	1	1	1	1
	0.3693	0.0698554	O00743	O00743	Serine/threonine-protein phosphatase 6 catalytic subunit;Serine/threonine-protein phosphatase 6 catalytic subunit, N-terminally processed	PPP6C	195	sp|O00743|PPP6_HUMAN Serine/threonine-protein phosphatase 6 catalytic subunit OS=Homo sapiens OX=9606 GN=PPP6C PE=1 SV=1	3.1.3.16	Color2 [DarkGray]	1	4					COPII vesicle coating;G1/S transition of mitotic cell cycle;innate immune response;protein dephosphorylation	metal ion binding;protein serine/threonine phosphatase activity	cytosol;Golgi membrane;mitochondrion		COPII-mediated vesicle transport	TNF-alpha/NF-kappa B signaling complex (CHUK, BTRC, NFKB2, PPP6C, REL, CUL1, IKBKE, SAPS2, SAPS1, ANKRD28, RELA, SKP1)					3	3	3	11.1	11.1	11.1	35.144	0	4.8147	150340000	16	14	3	3	3	1	2	2	1	2	3	3	3
	0.102334	-0.0728633	O00746	O00746	Nucleoside diphosphate kinase, mitochondrial	NME4	196	sp|O00746|NDKM_HUMAN Nucleoside diphosphate kinase, mitochondrial OS=Homo sapiens OX=9606 GN=NME4 PE=1 SV=1	2.7.4.6	Color2 [DarkGray]	1	4					CTP biosynthetic process;GTP biosynthetic process;lipid transport;nucleobase-containing small molecule interconversion;nucleoside metabolic process;UTP biosynthetic process	ATP binding;cardiolipin binding;metal ion binding;nucleoside diphosphate kinase activity	mitochondrial inner membrane;mitochondrial intermembrane space;mitochondrial matrix;mitochondrion	Drug metabolism - other enzymes;Metabolic pathways;Purine metabolism;Pyrimidine metabolism	Interconversion of nucleotide di- and triphosphates		+	MIM	Metabolism;Nucleotide metabolism;Nucleotide synthesis and processing		2	2	2	16.6	16.6	16.6	20.658	0.00086073	2.3249	33489000	12	4	2	2	2	1	0	0	0	1	1	1	1
	0.0200936	0.00770601	O00754	O00754	Lysosomal alpha-mannosidase;Lysosomal alpha-mannosidase A peptide;Lysosomal alpha-mannosidase B peptide;Lysosomal alpha-mannosidase C peptide;Lysosomal alpha-mannosidase D peptide;Lysosomal alpha-mannosidase E peptide	MAN2B1	197	sp|O00754|MA2B1_HUMAN Lysosomal alpha-mannosidase OS=Homo sapiens OX=9606 GN=MAN2B1 PE=1 SV=3	3.2.1.24	Color2 [DarkGray]	1	4					cellular protein modification process;mannose metabolic process;neutrophil degranulation;oligosaccharide catabolic process;protein deglycosylation	alpha-mannosidase activity;carbohydrate binding;metal ion binding	azurophil granule lumen;extracellular exosome;extracellular region;extracellular space;lysosomal lumen;vacuolar membrane	Lysosome;Other glycan degradation	Lysosomal oligosaccharide catabolism;Neutrophil degranulation						14	14	14	19.6	19.6	19.6	113.74	0	98.73	3962200000	50	131	14	14	14	1	11	11	11	12	11	13	12
	0.529883	0.221919	O00762	O00762	Ubiquitin-conjugating enzyme E2 C	UBE2C	198	sp|O00762|UBE2C_HUMAN Ubiquitin-conjugating enzyme E2 C OS=Homo sapiens OX=9606 GN=UBE2C PE=1 SV=1	2.3.2.23	Color2 [DarkGray]	1	4					anaphase-promoting complex-dependent catabolic process;cell division;exit from mitosis;free ubiquitin chain polymerization;positive regulation of exit from mitosis;positive regulation of ubiquitin protein ligase activity;protein K11-linked ubiquitination;protein K48-linked ubiquitination;protein ubiquitination;regulation of mitotic cell cycle phase transition;ubiquitin-dependent protein catabolic…	ATP binding;ubiquitin conjugating enzyme activity;ubiquitin-like protein ligase binding;ubiquitin-protein transferase activity	anaphase-promoting complex;cytosol;nucleoplasm;nucleus;plasma membrane;ubiquitin ligase complex	Ubiquitin mediated proteolysis	Antigen processing: Ubiquitination & Proteasome degradation;APC/C:Cdc20 mediated degradation of Cyclin B;APC/C:Cdc20 mediated degradation of mitotic proteins;APC/C:Cdc20 mediated degradation of Securin;APC/C:Cdh1 mediated degradation of Cdc20 and other APC/C:Cdh1 targeted proteins in late mitosis/early G1;APC-Cdc20 mediated degradation of Nek2A;Autodegradation of Cdh1 by Cdh1:APC/C;Cdc20:Phospho-…						7	7	7	64.2	64.2	64.2	19.652	0	99.544	4108700000	11	99	7	7	7	1	6	7	6	6	6	6	6
	0.136689	-0.0384655	O00763	O00763	Acetyl-CoA carboxylase 2;Biotin carboxylase	ACACB	199	sp|O00763|ACACB_HUMAN Acetyl-CoA carboxylase 2 OS=Homo sapiens OX=9606 GN=ACACB PE=1 SV=3	6.4.1.2	Color2 [DarkGray]	1	4					acetyl-CoA metabolic process;carnitine shuttle;energy homeostasis;fatty acid biosynthetic process;malonyl-CoA biosynthetic process;negative regulation of catalytic activity;negative regulation of fatty acid beta-oxidation;negative regulation of gene expression;positive regulation of cellular metabolic process;positive regulation of heart growth;positive regulation of lipid storage;protein homotet…	acetyl-CoA carboxylase activity;ATP binding;biotin binding;biotin carboxylase activity;identical protein binding;metal ion binding	cytosol;endomembrane system;mitochondrial outer membrane;mitochondrion;nucleus	Adipocytokine signaling pathway;AMPK signaling pathway;Fatty acid biosynthesis;Glucagon signaling pathway;Insulin resistance;Insulin signaling pathway;Metabolic pathways;Propanoate metabolism;Pyruvate metabolism	Activation of gene expression by SREBF (SREBP);Biotin transport and metabolism;ChREBP activates metabolic gene expression;Import of palmitoyl-CoA into the mitochondrial matrix		+	MOM	Biotin utilizing proteins;Fatty acid oxidation;Lipid metabolism;Metabolism;Vitamin metabolism		7	4	4	4.5	2.7	2.7	276.54	0.0013589	2.1057	4649400000	122	13	7	4	4	1	4	7	5	6	6	5	6
	0.279763	0.170715	O00764	O00764	Pyridoxal kinase	PDXK	200	sp|O00764|PDXK_HUMAN Pyridoxal kinase OS=Homo sapiens OX=9606 GN=PDXK PE=1 SV=1	2.7.1.35	Color2 [DarkGray]	1	4					cell proliferation;neutrophil degranulation;pyridoxal 5'-phosphate salvage;pyridoxal phosphate biosynthetic process;vitamin B6 metabolic process	ATP binding;lithium ion binding;magnesium ion binding;potassium ion binding;protein homodimerization activity;pyridoxal kinase activity;pyridoxal phosphate binding;sodium ion binding;zinc ion binding	cytosol;extracellular exosome;extracellular region;nucleoplasm;nucleus;secretory granule lumen;specific granule lumen	Metabolic pathways;Vitamin B6 metabolism	Neutrophil degranulation;Vitamins B6 activation to pyridoxal phosphate	DNA repair complex NEIL1-PNK-Pol(beta)-LigIII(alpha)-XRCC1;DNA repair complex NEIL2-PNK-Pol(beta)-LigIII(alpha)-XRCC1					13	13	13	63.8	63.8	63.8	35.102	0	194.12	5609900000	14	132	13	13	13	1	11	13	11	10	10	12	12
	0.595277	-0.294511	O00767	O00767	Acyl-CoA desaturase	SCD	201	sp|O00767|SCD_HUMAN Stearoyl-CoA desaturase OS=Homo sapiens OX=9606 GN=SCD PE=1 SV=2	1.14.19.1	Color2 [DarkGray]	1	4					fatty-acyl-CoA biosynthetic process;monounsaturated fatty acid biosynthetic process;positive regulation of cold-induced thermogenesis;regulation of cholesterol biosynthetic process;response to fatty acid;unsaturated fatty acid biosynthetic process	iron ion binding;oxidoreductase activity;palmitoyl-CoA 9-desaturase activity;stearoyl-CoA 9-desaturase activity	endoplasmic reticulum;endoplasmic reticulum membrane;integral component of endoplasmic reticulum membrane;integral component of membrane;membrane;nucleolus	AMPK signaling pathway;Biosynthesis of unsaturated fatty acids;Fatty acid metabolism;Metabolic pathways;PPAR signaling pathway	Activation of gene expression by SREBF (SREBP);Fatty acyl-CoA biosynthesis						3	3	3	17.8	17.8	17.8	41.522	0	30.139	2226000000	13	28	3	3	3	1	3	3	2	2	3	3	3
	0.196337	-0.0696627	O14497	O14497	AT-rich interactive domain-containing protein 1A	ARID1A	202	sp|O14497|ARI1A_HUMAN AT-rich interactive domain-containing protein 1A OS=Homo sapiens OX=9606 GN=ARID1A PE=1 SV=3		Color2 [DarkGray]	1	4					androgen receptor signaling pathway;ATP-dependent chromatin remodeling;cardiac chamber development;cardiac muscle cell differentiation;chromatin remodeling;chromatin-mediated maintenance of transcription;embryo implantation;forebrain development;formation of primary germ layer;glucocorticoid receptor signaling pathway;intracellular estrogen receptor signaling pathway;maintenance of chromatin sile…	DNA binding;DNA-binding transcription factor activity, RNA polymerase II-specific;nuclear receptor binding;nucleosome binding;transcription coactivator activity	nBAF complex;npBAF complex;nuclear chromatin;nucleoplasm;nucleus;SWI/SNF complex	Hepatocellular carcinoma;Thermogenesis	RMTs methylate histone arginines;RUNX1 interacts with co-factors whose precise effect on RUNX1 targets is not known	BAF complex;BRD7-SWI\u2013SNF complex;BRG1-associated complex;Brg1-associated complex I;Brg1-associated complex II;BRG1-SIN3A complex;BRG1-SIN3A-HDAC containing SWI/SNF remodeling complex I;Brm-associated complex;BRM-associated complex;BRM-SIN3A complex;BRM-SIN3A-HDAC complex;EBAFa complex;LARC complex (LCR-associated remodeling complex);NUMAC complex (nucleosomal methylation activator complex);p…					34	34	32	23.5	23.5	21.8	242.04	0	284.15	4923900000	82	297	34	34	32	1	28	27	30	32	28	26	26
	0.648138	-0.724919	O14519;O75956	O14519	Cyclin-dependent kinase 2-associated protein 1	CDK2AP1	203	sp|O14519|CDKA1_HUMAN Cyclin-dependent kinase 2-associated protein 1 OS=Homo sapiens OX=9606 GN=CDK2AP1 PE=1 SV=1		Color2 [DarkGray]	1	4					cell cycle;DNA-dependent DNA replication;negative regulation of G1/S transition of mitotic cell cycle;positive regulation of protein phosphorylation;regulation of microtubule cytoskeleton organization;regulation of stem cell division	DNA polymerase binding	cytoplasm;cytosol;microtubule;nucleoplasm;nucleus;perinuclear region of cytoplasm								3	3	3	42.6	42.6	42.6	12.365	0	8.9178	531750000	4	12	NaN	NaN	NaN	2	3	1	3	2	1	2	1
	0.0310854	-0.0175651	O14524	O14524	Transmembrane protein 194A	TMEM194A	204	sp|O14524|NEMP1_HUMAN Nuclear envelope integral membrane protein 1 OS=Homo sapiens OX=9606 GN=NEMP1 PE=1 SV=2		Color2 [DarkGray]	1	4							integral component of membrane;nuclear envelope;nuclear inner membrane								4	4	4	11.5	11.5	11.5	50.639	0.00053976	3.0535	262820000	18	12	4	4	4	1	3	3	2	3	2	4	2
	0.0629183	-0.0159928	O14530	O14530	Thioredoxin domain-containing protein 9	TXNDC9	206	sp|O14530|TXND9_HUMAN Thioredoxin domain-containing protein 9 OS=Homo sapiens OX=9606 GN=TXNDC9 PE=1 SV=2		Color2 [DarkGray]	1	4					cell redox homeostasis	cadherin binding	centrosome;cytosol;midbody;nucleus								12	12	12	57.5	57.5	57.5	26.534	0	180.28	3411600000	13	125	12	12	12	1	12	10	8	10	9	12	10
	0.263537	0.137055	O14545	O14545	TRAF-type zinc finger domain-containing protein 1	TRAFD1	207	sp|O14545|TRAD1_HUMAN TRAF-type zinc finger domain-containing protein 1 OS=Homo sapiens OX=9606 GN=TRAFD1 PE=1 SV=1		Color2 [DarkGray]	1	4					negative regulation of innate immune response	metal ion binding									3	3	3	6.7	6.7	6.7	64.84	0	5.9399	294470000	26	18	3	3	3	1	3	3	3	3	3	3	3
	3.35857	-0.638526	O14548	O14548	Cytochrome c oxidase subunit 7A-related protein, mitochondrial	COX7A2L	208	sp|O14548|COX7R_HUMAN Cytochrome c oxidase subunit 7A-related protein, mitochondrial OS=Homo sapiens OX=9606 GN=COX7A2L PE=1 SV=2		Color2 [DarkGray]	1	4					mitochondrial respirasome assembly;regulation of oxidative phosphorylation	cytochrome-c oxidase activity	mitochondrial inner membrane;mitochondrial respirasome;mitochondrion;nucleolus	Alzheimer disease;Cardiac muscle contraction;Huntington disease;Metabolic pathways;Non-alcoholic fatty liver disease (NAFLD);Oxidative phosphorylation;Parkinson disease;Thermogenesis	Respiratory electron transport;TP53 Regulates Metabolic Genes		+	MIM	CIV subunits;Complex IV;OXPHOS;OXPHOS assembly factors;OXPHOS subunits;Respirasome assembly	COX_assembly;COX_plus_assembly;OXPHOS_assembly;OXPHOS_plus_assembly	5	5	5	50	50	50	12.615	0	61.068	1346700000	7	22	5	5	5	1	2	2	3	4	4	4	4
	0.207486	0.0614958	O14561	O14561	Acyl carrier protein, mitochondrial	NDUFAB1	209	sp|O14561|ACPM_HUMAN Acyl carrier protein, mitochondrial OS=Homo sapiens OX=9606 GN=NDUFAB1 PE=1 SV=3		Color2 [DarkGray]	1	4					fatty acid biosynthetic process;lipid A biosynthetic process;mitochondrial electron transport, NADH to ubiquinone;mitochondrial respiratory chain complex I assembly;protein lipoylation	acyl binding;acyl carrier activity;calcium ion binding;fatty acid binding;NADH dehydrogenase (ubiquinone) activity;phosphopantetheine binding	cytosol;mitochondrial inner membrane;mitochondrial matrix;mitochondrial membrane;mitochondrial respiratory chain complex I;mitochondrion;nucleoplasm	Alzheimer disease;Huntington disease;Metabolic pathways;Non-alcoholic fatty liver disease (NAFLD);Oxidative phosphorylation;Parkinson disease;Retrograde endocannabinoid signaling;Thermogenesis	Complex I biogenesis;Glyoxylate metabolism and glycine degradation;Mitochondrial Fatty Acid Beta-Oxidation;Respiratory electron transport	Respiratory chain complex I (beta subunit) mitochondrial;Respiratory chain complex I (holoenzyme), mitochondrial	+	MIM	CI subunits;Complex I;Fe-S cluster biosynthesis;Lipid metabolism;Metabolism;Metals and cofactors;OXPHOS;OXPHOS subunits;Type II fatty acid synthesis	CI;CI_plus_assembly;OXPHOS;OXPHOS_plus_assembly	3	3	3	15.4	15.4	15.4	17.417	0	21.048	23010000000	7	129	3	3	3	1	3	3	3	3	3	3	3
	0.189357	0.0980721	O14562	O14562	Ubiquitin domain-containing protein UBFD1	UBFD1	210	sp|O14562|UBFD1_HUMAN Ubiquitin domain-containing protein UBFD1 OS=Homo sapiens OX=9606 GN=UBFD1 PE=1 SV=2		Color2 [DarkGray]	1	4						cadherin binding;RNA binding									4	4	4	16.8	16.8	16.8	33.382	0	66.031	413680000	11	29	4	4	4	1	3	3	2	3	3	2	3
+	4.67805	-1.9185	O14569	O14569	Cytochrome b561 domain-containing protein 2	CYB561D2	211	sp|O14569|C56D2_HUMAN Cytochrome b561 domain-containing protein 2 OS=Homo sapiens OX=9606 GN=CYB561D2 PE=1 SV=1	7.2.1.3	Color2 [DarkGray]	1	4						ferroxidase activity;heme binding;metal ion binding	endoplasmic reticulum;integral component of membrane;vesicle								1	1	1	5.4	5.4	5.4	23.973	0.00052826	2.6997	176810000	4	10	1	1	1	1	1	1	1	1	1	1	1
	0.185459	-0.567216	O14576	O14576	Cytoplasmic dynein 1 intermediate chain 1	DYNC1I1	212	sp|O14576|DC1I1_HUMAN Cytoplasmic dynein 1 intermediate chain 1 OS=Homo sapiens OX=9606 GN=DYNC1I1 PE=1 SV=2		Color2 [DarkGray]	1	4					antigen processing and presentation of exogenous peptide antigen via MHC class II;endoplasmic reticulum to Golgi vesicle-mediated transport;microtubule-based movement;vesicle transport along microtubule	dynein heavy chain binding;dynein light chain binding;microtubule binding;microtubule motor activity;motor activity;spectrin binding	condensed chromosome kinetochore;cytoplasm;cytoplasmic dynein complex;cytoplasmic ribonucleoprotein granule;cytosol;dynein complex;kinetochore;microtubule;nucleus;perinuclear region of cytoplasm;recycling endosome;spindle pole;vesicle	Phagosome;Salmonella infection;Vasopressin-regulated water reabsorption	Amplification of signal from unattached kinetochores via a MAD2 inhibitory signal;COPI-independent Golgi-to-ER retrograde traffic;COPI-mediated anterograde transport;HSP90 chaperone cycle for steroid hormone receptors (SHR);MHC class II antigen presentation;Mitotic Prometaphase;Resolution of Sister Chromatid Cohesion;RHO GTPases Activate Formins;Separation of Sister Chromatids	BICD2-dynein-dynactin complex;Dynein complex;Dynein-dynactin complex					1	1	1	5.3	5.3	5.3	72.955	0	91.637	326840000	20	7	1	1	1	1	0	0	1	0	1	1	1
	0.0422595	-0.0265471	O14578	O14578	Citron Rho-interacting kinase	CIT	213	sp|O14578|CTRO_HUMAN Citron Rho-interacting kinase OS=Homo sapiens OX=9606 GN=CIT PE=1 SV=2	2.7.11.1	Color2 [DarkGray]	1	4					G2/M transition of mitotic cell cycle;generation of neurons;Golgi organization;intracellular signal transduction;mitotic cell cycle;mitotic cytokinesis;neuron apoptotic process;positive regulation of cytokinesis;regulation of actin polymerization or depolymerization	ATP binding;metal ion binding;PDZ domain binding;protein serine/threonine kinase activity;Rho GTPase binding;scaffold protein binding;SH3 domain binding	cleavage furrow;cytosol;Golgi cisterna;membrane;midbody;neuronal cell body		RHO GTPases activate CIT						32	32	32	20.7	20.7	20.7	231.43	0	108.25	2832300000	124	143	32	32	32	1	19	21	20	19	21	24	21
	0.470385	0.0897544	O14579	O14579	Coatomer subunit epsilon	COPE	214	sp|O14579|COPE_HUMAN Coatomer subunit epsilon OS=Homo sapiens OX=9606 GN=COPE PE=1 SV=3		Color2 [DarkGray]	1	4					endoplasmic reticulum to Golgi vesicle-mediated transport;intra-Golgi vesicle-mediated transport;protein transport;retrograde vesicle-mediated transport, Golgi to endoplasmic reticulum	structural molecule activity	COPI vesicle coat;cytosol;endoplasmic reticulum membrane;Golgi apparatus;Golgi membrane;nucleoplasm;transport vesicle		COPI-dependent Golgi-to-ER retrograde traffic;COPI-mediated anterograde transport						13	13	13	51	51	51	34.482	0	162.96	10503000000	15	182	13	13	13	1	10	11	8	10	10	12	11
	0.585767	-0.366666	O14613	O14613	Cdc42 effector protein 2	CDC42EP2	216	sp|O14613|BORG1_HUMAN Cdc42 effector protein 2 OS=Homo sapiens OX=9606 GN=CDC42EP2 PE=1 SV=1		Color2 [DarkGray]	1	4					actin cytoskeleton organization;actin filament organization;cellular response to interferon-gamma;positive regulation of actin filament polymerization;positive regulation of protein complex assembly;positive regulation of pseudopodium assembly;regulation of cell shape;Rho protein signal transduction	GTPase activator activity;GTP-Rho binding;opioid peptide activity	cytoplasm;cytosol;endomembrane system;membrane;microtubule cytoskeleton;phagocytic vesicle;plasma membrane		MAPK6/MAPK4 signaling						3	3	3	34.8	34.8	34.8	22.483	0	12.345	320140000	7	21	3	3	3	1	2	0	1	2	3	3	3
	1.41022	0.236236	O14617	O14617	AP-3 complex subunit delta-1	AP3D1	217	sp|O14617|AP3D1_HUMAN AP-3 complex subunit delta-1 OS=Homo sapiens OX=9606 GN=AP3D1 PE=1 SV=1		Color2 [DarkGray]	1	4					anterograde axonal transport;anterograde synaptic vesicle transport;antigen processing and presentation, exogenous lipid antigen via MHC class Ib;endosome to melanosome transport;eye pigment biosynthetic process;Golgi to vacuole transport;intracellular protein transport;melanosome organization;neurotransmitter receptor transport, postsynaptic endosome to lysosome;positive regulation of NK T cell …	transporter activity	AP-3 adaptor complex;axon cytoplasm;endosome membrane;glutamatergic synapse;Golgi apparatus;Golgi membrane;lysosomal membrane;membrane;plasma membrane;postsynapse;presynaptic endosome;terminal bouton	Lysosome		AP3 adaptor complex;AP3-BLOC1 complex;AP3D1-AP3S1 complex;AP3D1-AP3S2 complex;Stargazin-AP-2-AP-3a complex					20	20	20	25.7	25.7	25.7	130.16	0	53.754	3582800000	51	165	20	20	20	1	11	13	11	14	14	17	12
	2.19912	-0.292803	O14639	O14639	Actin-binding LIM protein 1	ABLIM1	219	sp|O14639|ABLM1_HUMAN Actin-binding LIM protein 1 OS=Homo sapiens OX=9606 GN=ABLIM1 PE=1 SV=3		Color2 [DarkGray]	1	4					animal organ morphogenesis;cilium assembly;cytoskeleton organization;lamellipodium assembly;visual perception	actin binding;actin filament binding;metal ion binding	actin cytoskeleton;cytoplasm;lamellipodium;stress fiber	Axon guidance	DCC mediated attractive signaling						22	22	22	34.6	34.6	34.6	87.687	0	153.82	4443500000	52	155	22	22	22	1	19	17	16	15	20	19	19
	2.24837	0.402845	O14640;P54792	O14640;P54792	Segment polarity protein dishevelled homolog DVL-1;Putative segment polarity protein dishevelled homolog DVL1P1	DVL1;DVL1P1	220	sp|O14640|DVL1_HUMAN Segment polarity protein dishevelled homolog DVL-1 OS=Homo sapiens OX=9606 GN=DVL1 PE=1 SV=2;sp|P54792|DVLP1_HUMAN Putative segment polarity protein dishevelled homolog DVL1P1 OS=Homo sapiens OX=9606 GN=DVL1P1 PE=5 SV=1		Color2 [DarkGray]	1	4					axon extension;axon guidance;beta-catenin destruction complex disassembly;canonical Wnt signaling pathway;cochlea morphogenesis;collateral sprouting;convergent extension involved in neural plate elongation;cytoplasmic microtubule organization;dendrite morphogenesis;dendritic spine morphogenesis;heart development;intracellular signal transduction;negative regulation of canonical Wnt signaling path…	beta-catenin binding;enzyme binding;frizzled binding;identical protein binding;protein kinase binding;Rac GTPase binding	clathrin-coated vesicle;cytoplasmic vesicle;cytosol;dendritic spine;glutamatergic synapse;growth cone;lateral plasma membrane;microtubule;neuron projection;neuronal cell body;postsynaptic density;presynapse;Schaffer collateral - CA1 synapse;synapse;Wnt signalosome	Basal cell carcinoma;Breast cancer;Cushing syndrome;Gastric cancer;Hepatocellular carcinoma;Hippo signaling pathway;Human papillomavirus infection;Melanogenesis;mTOR signaling pathway;Notch signaling pathway;Pathways in cancer;Signaling pathways regulating pluripotency of stem cells;Wnt signaling pathway	Degradation of DVL;Disassembly of the destruction complex and recruitment of AXIN to the membrane;Negative regulation of TCF-dependent signaling by DVL-interacting proteins;PCP/CE pathway;RHO GTPases Activate Formins;TCF dependent signaling in response to WNT;WNT mediated activation of DVL	DVL1-PI4K2A complex;DVL1-PIP5K1B-PI4K2A complex;TSC2-DVL complex;TSC2-GSK3-AXIN-DVL complex					2	2	2	5.3	5.3	5.3	75.186	0	5.0077	728020000	31	9	NaN	NaN	NaN	2	2	1	1	2	2	2	2
	0.554293	-0.107991	O14646	O14646	Chromodomain-helicase-DNA-binding protein 1	CHD1	221	sp|O14646|CHD1_HUMAN Chromodomain-helicase-DNA-binding protein 1 OS=Homo sapiens OX=9606 GN=CHD1 PE=1 SV=2	3.6.4.12	Color2 [DarkGray]	1	4					chromatin remodeling;covalent chromatin modification;positive regulation by host of viral transcription;regulation of transcription by RNA polymerase II	ATP binding;ATP-dependent DNA helicase activity;DNA binding;methylated histone binding	cytoplasm;fibrillar center;nucleoplasm;nucleus		Estrogen-dependent gene expression						20	20	15	15.5	15.5	12.3	196.69	0	50.33	3055900000	84	155	20	20	15	1	16	15	16	15	16	12	17
	0.201039	0.0881119	O14653	O14653	Golgi SNAP receptor complex member 2	GOSR2	222	sp|O14653|GOSR2_HUMAN Golgi SNAP receptor complex member 2 OS=Homo sapiens OX=9606 GN=GOSR2 PE=1 SV=2		Color2 [DarkGray]	1	4					COPII vesicle coating;endoplasmic reticulum to Golgi vesicle-mediated transport;Golgi to vacuole transport;intra-Golgi vesicle-mediated transport;IRE1-mediated unfolded protein response;protein targeting to vacuole;retrograde transport, endosome to Golgi;vesicle fusion with Golgi apparatus	SNAP receptor activity;SNARE binding	cytosol;endoplasmic reticulum membrane;endoplasmic reticulum-Golgi intermediate compartment membrane;ER to Golgi transport vesicle membrane;Golgi apparatus;Golgi membrane;integral component of membrane;late endosome membrane;membrane;SNARE complex	SNARE interactions in vesicular transport	Cargo concentration in the ER;COPII-mediated vesicle transport;COPI-mediated anterograde transport;Intra-Golgi traffic;XBP1(S) activates chaperone genes						5	5	5	36.8	36.8	36.8	24.775	0	22.996	2592400000	9	79	5	5	5	1	5	5	5	5	5	5	4
	0.658397	-0.111075	O14656	O14656	Torsin-1A	TOR1A	223	sp|O14656|TOR1A_HUMAN Torsin-1A OS=Homo sapiens OX=9606 GN=TOR1A PE=1 SV=1		Color2 [DarkGray]	1	4					cell adhesion;chaperone cofactor-dependent protein refolding;chaperone-mediated protein folding;chaperone-mediated protein transport;ER-associated misfolded protein catabolic process;intermediate filament cytoskeleton organization;neuron projection development;nuclear envelope organization;nuclear membrane organization;organelle organization;positive regulation of synaptic vesicle endocytosis;pro…	ATP binding;ATPase activity;cytoskeletal protein binding;kinesin binding;misfolded protein binding;unfolded protein binding	cell junction;cytoplasmic vesicle membrane;cytoskeleton;cytosol;endoplasmic reticulum;endoplasmic reticulum lumen;extracellular exosome;extrinsic component of endoplasmic reticulum membrane;growth cone;intracellular membrane-bounded organelle;membrane;nuclear envelope;nuclear membrane;secretory granule;synaptic vesicle		Cargo recognition for clathrin-mediated endocytosis	LAP1-TOR1A complex;TorsinA-TorsinB complex					12	12	12	44.9	44.9	44.9	37.808	0	55.264	2006000000	17	82	12	12	12	1	9	9	10	8	8	7	6
	0.078707	-0.037391	O14657	O14657	Torsin-1B	TOR1B	224	sp|O14657|TOR1B_HUMAN Torsin-1B OS=Homo sapiens OX=9606 GN=TOR1B PE=1 SV=2		Color2 [DarkGray]	1	4					chaperone cofactor-dependent protein refolding;endoplasmic reticulum organization;nuclear membrane organization;protein homooligomerization;response to unfolded protein	ATP binding;ATPase activity	endoplasmic reticulum;endoplasmic reticulum lumen;extracellular exosome;nuclear envelope;nuclear membrane		Cargo recognition for clathrin-mediated endocytosis	TorsinA-TorsinB complex					10	10	10	35.1	35.1	35.1	37.978	0	34.341	3122000000	17	77	10	10	10	1	7	8	7	10	7	6	8
	0.33146	0.0967404	O14662	O14662	Syntaxin-16	STX16	225	sp|O14662|STX16_HUMAN Syntaxin-16 OS=Homo sapiens OX=9606 GN=STX16 PE=1 SV=3		Color2 [DarkGray]	1	4					Golgi ribbon formation;intracellular protein transport;retrograde transport, endosome to Golgi;vesicle docking;vesicle fusion	SNAP receptor activity;SNARE binding;syntaxin binding	cytoplasm;cytosol;endomembrane system;focal adhesion;Golgi apparatus;Golgi cisterna;Golgi membrane;integral component of membrane;intracellular membrane-bounded organelle;membrane;perinuclear region of cytoplasm;SNARE complex;trans-Golgi network;trans-Golgi network membrane	SNARE interactions in vesicular transport	Intra-Golgi traffic;Retrograde transport at the Trans-Golgi-Network	SNARE complex (VAMP3, VAMP4, STX16);SNARE complex (VAMP4, STX6, STX16, VTI1a, VTI1b)					7	7	7	38.2	38.2	38.2	37.031	0	30.489	1097300000	18	31	7	7	7	1	5	7	3	6	3	6	6
	0.446464	-0.177136	O14672	O14672	Disintegrin and metalloproteinase domain-containing protein 10	ADAM10	226	sp|O14672|ADA10_HUMAN Disintegrin and metalloproteinase domain-containing protein 10 OS=Homo sapiens OX=9606 GN=ADAM10 PE=1 SV=1	3.4.24.81	Color2 [DarkGray]	1	4					amyloid-beta formation;cell-cell signaling;cellular protein metabolic process;constitutive protein ectodomain proteolysis;extracellular matrix disassembly;in utero embryonic development;integrin-mediated signaling pathway;membrane protein ectodomain proteolysis;monocyte activation;negative regulation of cell adhesion;neutrophil degranulation;Notch receptor processing, ligand-dependent;Notch signa…	endopeptidase activity;integrin binding;metal ion binding;metalloendopeptidase activity;metallopeptidase activity;protein homodimerization activity;protein kinase binding;SH3 domain binding;signaling receptor binding	cell surface;cytoplasm;dendritic spine;endoplasmic reticulum lumen;extracellular exosome;focal adhesion;glutamatergic synapse;Golgi apparatus;Golgi membrane;Golgi-associated vesicle;integral component of membrane;membrane;neuronal cell body;nucleus;perinuclear endoplasmic reticulum;plasma membrane;postsynaptic density;postsynaptic membrane;specific granule membrane;synaptic vesicle;tertiary granu…	Alzheimer disease;Epithelial cell signaling in Helicobacter pylori infection	9)(NOTCH1:M1580_K2555) Translocation Mutant;Activated NOTCH1 Transmits Signal to the Nucleus;Amyloid fiber formation;Collagen degradation;Constitutive Signaling by NOTCH1 HD Domain Mutants;Constitutive Signaling by NOTCH1 HD+PEST Domain Mutants;Constitutive Signaling by NOTCH1 PEST Domain Mutants;Constitutive Signaling by NOTCH1 t(7;Degradation of the extracellular matrix;EPH-ephrin mediated repu…						18	18	18	32.9	32.9	32.9	84.141	0	37.379	1585800000	41	96	18	18	18	1	11	14	16	11	12	13	13
	1.01058	-0.200199	O14681	O14681	Etoposide-induced protein 2.4 homolog	EI24	227	sp|O14681|EI24_HUMAN Etoposide-induced protein 2.4 homolog OS=Homo sapiens OX=9606 GN=EI24 PE=1 SV=4		Color2 [DarkGray]	1	4					apoptotic process;macroautophagy;negative regulation of cell growth		cytosol;endoplasmic reticulum;endoplasmic reticulum membrane;Golgi apparatus;integral component of membrane;membrane;nuclear membrane	p53 signaling pathway							3	3	3	8.5	8.5	8.5	38.964	0.0032825	1.6333	262230000	12	19	3	3	3	1	2	2	3	3	3	2	2
	0.599755	-0.301358	O14683	O14683	Tumor protein p53-inducible protein 11	TP53I11	228	sp|O14683|P5I11_HUMAN Tumor protein p53-inducible protein 11 OS=Homo sapiens OX=9606 GN=TP53I11 PE=1 SV=2		Color2 [DarkGray]	1	4					negative regulation of cell proliferation		integral component of membrane								2	2	2	13.2	13.2	13.2	21.054	0	10.345	1354700000	6	21	2	2	2	1	2	2	2	2	2	2	2
	0.824331	0.203188	O14686	O14686	Histone-lysine N-methyltransferase 2D	KMT2D	229	sp|O14686|KMT2D_HUMAN Histone-lysine N-methyltransferase 2D OS=Homo sapiens OX=9606 GN=KMT2D PE=1 SV=2	2.1.1.43	Color2 [DarkGray]	1	4					beta-catenin-TCF complex assembly;chromatin silencing;histone H3-K4 methylation;oocyte growth;oogenesis;positive regulation of cell proliferation;positive regulation of intracellular estrogen receptor signaling pathway;positive regulation of transcription by RNA polymerase II;regulation of megakaryocyte differentiation;regulation of transcription, DNA-templated;response to estrogen	DNA binding;DNA-binding transcription factor activity, RNA polymerase II-specific;histone binding;histone methyltransferase activity (H3-K4 specific);histone-lysine N-methyltransferase activity;metal ion binding;transcription coactivator activity;transcription regulatory region DNA binding	histone methyltransferase complex;MLL3/4 complex;nucleoplasm;nucleus	Cushing syndrome;Lysine degradation	Activation of anterior HOX genes in hindbrain development during early embryogenesis;Deactivation of the beta-catenin transactivating complex;Formation of the beta-catenin:TCF transactivating complex;PKMTs methylate histone lysines;RUNX1 regulates genes involved in megakaryocyte differentiation and platelet function	ASCOM complex;MLL2 complex;MLL4 complex;MOF complex;PITX2-MLL4-ASH2L-RBBP5-PTIP complex;UTX-MLL2/3 complex;WDR5-ASH2L-RBBP5-MLL2 complex					9	9	9	3.1	3.1	3.1	593.38	0	15.029	619050000	209	37	9	9	9	1	6	6	5	6	7	7	6
	0.858824	0.323053	O14713	O14713	Integrin beta-1-binding protein 1	ITGB1BP1	230	sp|O14713|ITBP1_HUMAN Integrin beta-1-binding protein 1 OS=Homo sapiens OX=9606 GN=ITGB1BP1 PE=1 SV=1		Color2 [DarkGray]	1	4					activation of protein kinase B activity;biomineral tissue development;blood vessel endothelial cell proliferation involved in sprouting angiogenesis;cell differentiation;cell migration;cell-matrix adhesion;cellular response to fibroblast growth factor stimulus;cellular response to vascular endothelial growth factor stimulus;integrin activation;integrin-mediated signaling pathway;intracellular sig…	GDP-dissociation inhibitor activity;integrin binding;protein kinase binding;protein transporter activity;protein-containing complex binding	cell periphery;cytoplasm;cytoskeleton;cytosol;lamellipodium;membrane;microtubule organizing center;nuclear body;nucleoplasm;nucleus;perinuclear region of cytoplasm;plasma membrane;ruffle			ITGB1BP1-KRIT1-RAP1A complex;KRIT1-CCM2-ICAP1 complex					1	1	1	10	10	10	21.782	0	17.487	58238000	12	20	1	1	1	1	1	1	0	1	1	1	1
	0.97699	0.655919	O14717	O14717	tRNA (cytosine(38)-C(5))-methyltransferase	TRDMT1	231	sp|O14717|TRDMT_HUMAN tRNA (cytosine(38)-C(5))-methyltransferase OS=Homo sapiens OX=9606 GN=TRDMT1 PE=1 SV=1	2.1.1.204	Color2 [DarkGray]	1	4					response to amphetamine;tRNA methylation;tRNA modification	RNA binding;tRNA (cytosine-5-)-methyltransferase activity;tRNA methyltransferase activity	cytoplasm;nucleoplasm		tRNA modification in the nucleus and cytosol						1	1	1	3.3	3.3	3.3	44.596	0.00086445	2.3733	76810000	22	7	1	1	1	1	1	1	1	1	1	1	1
	0.0928736	0.0362994	O14734	O14734	Acyl-coenzyme A thioesterase 8	ACOT8	232	sp|O14734|ACOT8_HUMAN Acyl-coenzyme A thioesterase 8 OS=Homo sapiens OX=9606 GN=ACOT8 PE=1 SV=1	3.1.2.27	Color2 [DarkGray]	1	4					acyl-CoA metabolic process;alpha-linolenic acid metabolic process;bile acid biosynthetic process;dicarboxylic acid catabolic process;fatty acid beta-oxidation using acyl-CoA oxidase;fatty acid catabolic process;negative regulation of CD4 biosynthetic process;peroxisome fission;protein targeting to peroxisome;viral process	acetyl-CoA hydrolase activity;acyl-CoA hydrolase activity;carboxylic ester hydrolase activity;choloyl-CoA hydrolase activity;CoA hydrolase activity;medium-chain acyl-CoA hydrolase activity;palmitoyl-CoA hydrolase activity;signaling receptor binding	cytosol;peroxisomal matrix	Metabolic pathways;Peroxisome;Primary bile acid biosynthesis	alpha-linolenic acid (ALA) metabolism;Beta-oxidation of pristanoyl-CoA;Beta-oxidation of very long chain fatty acids;Peroxisomal protein import;Synthesis of bile acids and bile salts via 7alpha-hydroxycholesterol						1	1	1	3.8	3.8	3.8	35.914	0.0058271	1.4321	57656000	17	2	1	1	1	1	1	1	0	1	1	1	1
	0.569057	0.275412	O14735	O14735	CDP-diacylglycerol--inositol 3-phosphatidyltransferase	CDIPT	233	sp|O14735|CDIPT_HUMAN CDP-diacylglycerol--inositol 3-phosphatidyltransferase OS=Homo sapiens OX=9606 GN=CDIPT PE=1 SV=1	2.7.8.11	Color2 [DarkGray]	1	4					CDP-diacylglycerol metabolic process;phosphatidylinositol biosynthetic process	alcohol binding;carbohydrate binding;CDP-diacylglycerol-inositol 3-phosphatidyltransferase activity;diacylglycerol binding;manganese ion binding	endoplasmic reticulum membrane;Golgi apparatus;Golgi membrane;integral component of membrane;membrane;plasma membrane	Glycerophospholipid metabolism;Inositol phosphate metabolism;Metabolic pathways;Phosphatidylinositol signaling system	Synthesis of PI						2	2	2	11.3	11.3	11.3	23.539	0	5.5106	994050000	7	28	2	2	2	1	2	2	2	2	2	2	2
	0.164249	-0.0779524	O14737	O14737	Programmed cell death protein 5	PDCD5	234	sp|O14737|PDCD5_HUMAN Programmed cell death protein 5 OS=Homo sapiens OX=9606 GN=PDCD5 PE=1 SV=3		Color2 [DarkGray]	1	4					apoptotic process;cellular response to transforming growth factor beta stimulus;negative regulation of cell proliferation;negative regulation of chaperone-mediated protein folding;positive regulation of apoptotic process;positive regulation of cysteine-type endopeptidase activity involved in apoptotic process;positive regulation of gene expression;positive regulation of protein import into mitoch…	acetyltransferase activator activity;beta-tubulin binding;DNA binding;heparin binding	cytoplasm;cytosol;extracellular exosome;nucleus								8	8	8	51.2	51.2	51.2	14.285	0	40.186	13754000000	10	57	8	8	8	1	7	7	6	7	8	8	7
	0.359373	0.172135	O14744	O14744	Protein arginine N-methyltransferase 5;Protein arginine N-methyltransferase 5, N-terminally processed	PRMT5	235	sp|O14744|ANM5_HUMAN Protein arginine N-methyltransferase 5 OS=Homo sapiens OX=9606 GN=PRMT5 PE=1 SV=4	2.1.1.320	Color2 [DarkGray]	1	4					cell proliferation;circadian regulation of gene expression;DNA-templated transcription, termination;endothelial cell activation;Golgi ribbon formation;histone arginine methylation;histone H4-R3 methylation;liver regeneration;negative regulation of cell differentiation;peptidyl-arginine methylation;peptidyl-arginine N-methylation;positive regulation of adenylate cyclase-inhibiting dopamine recepto…	E-box binding;histone methyltransferase activity (H4-R3 specific);histone-arginine N-methyltransferase activity;identical protein binding;methyl-CpG binding;methyltransferase activity;protein heterodimerization activity;protein-arginine N-methyltransferase activity;protein-arginine omega-N symmetric methyltransferase activity;ribonucleoprotein complex binding;transcription corepressor activity	cytoplasm;cytosol;Golgi apparatus;histone methyltransferase complex;methylosome;nucleoplasm;nucleus	RNA transport	Regulation of TP53 Activity through Methylation;RMTs methylate histone arginines;snRNP Assembly	20S methylosome and RG-containing Sm protein complex;20S methylosome-SmD complex;20S methyltransferase core complex;AJUBA-PRMT5-SNAI1 complex;Anti-Sm protein complex;BRD7-CBP-SWI\u2013SNF complex;BRD7-SWI\u2013SNF complex;BRG1-associated complex;Brg1-associated complex I;Brg1-associated complex II;BRG1-SIN3A complex;BRG1-SIN3A-HDAC containing SWI/SNF remodeling complex I;Brm-associated complex;BR…					18	18	18	34.4	34.4	34.4	72.683	0	88.76	7843700000	32	167	18	18	18	1	13	14	12	13	14	15	12
	1.44986	0.14909	O14745	O14745	Na(+)/H(+) exchange regulatory cofactor NHE-RF1	SLC9A3R1	236	sp|O14745|NHRF1_HUMAN Na(+)/H(+) exchange regulatory cofactor NHE-RF1 OS=Homo sapiens OX=9606 GN=SLC9A3R1 PE=1 SV=4		Color2 [DarkGray]	1	4					actin cytoskeleton organization;adenylate cyclase-activating dopamine receptor signaling pathway;auditory receptor cell stereocilium organization;bile acid secretion;cellular phosphate ion homeostasis;establishment of epithelial cell apical/basal polarity;establishment of Golgi localization;gland morphogenesis;glutathione transport;microvillus assembly;negative regulation of canonical Wnt signali…	beta-2 adrenergic receptor binding;beta-catenin binding;chloride channel regulator activity;dopamine receptor binding;growth factor receptor binding;myosin II binding;PDZ domain binding;phosphatase binding;protein N-terminus binding;protein self-association;protein-containing complex binding;protein-containing complex scaffold activity;signaling receptor binding	actin cytoskeleton;apical plasma membrane;brush border membrane;cell periphery;cytoplasm;endomembrane system;extracellular exosome;filopodium;membrane;membrane raft;microvillus;microvillus membrane;perinuclear region of cytoplasm;ruffle;sperm midpiece;stereocilium tip;vesicle	Human papillomavirus infection;Parathyroid hormone synthesis, secretion and action;Tight junction		C-CFTR-NHERF-ezrin complex;CFTR-NHERF-beta(2)AR signaling complex;CXCR2-NHERF1-PLC-beta-3 complex;NHERF1-ARRB2-PTH1R complex, PTH stimulated;NHERF1-NPT2A-EZR complex;NHERF1-PRKCZ complex;PDZK1-NHERF1-EZR complex;PTEN-NHERF1-EGFR complex;SLC9A3R1-ACTN4 complex					13	13	13	43.9	43.9	43.9	38.868	0	62.02	3581100000	21	123	13	13	13	1	10	11	9	11	12	11	9
	0.36248	0.165674	O14757	O14757	Serine/threonine-protein kinase Chk1	CHEK1	237	sp|O14757|CHK1_HUMAN Serine/threonine-protein kinase Chk1 OS=Homo sapiens OX=9606 GN=CHEK1 PE=1 SV=2	2.7.11.1	Color2 [DarkGray]	1	4					apoptotic process;cell cycle;cellular response to DNA damage stimulus;cellular response to mechanical stimulus;chromatin-mediated maintenance of transcription;DNA damage checkpoint;DNA damage induced protein phosphorylation;DNA repair;DNA replication;intracellular signal transduction;negative regulation of G0 to G1 transition;negative regulation of mitotic nuclear division;peptidyl-threonine phos…	ATP binding;histone kinase activity (H3-T11 specific);kinase activity;protein domain specific binding;protein kinase activity;protein serine/threonine kinase activity	centrosome;chromatin;condensed nuclear chromosome;cytoplasm;cytosol;extracellular space;intracellular membrane-bounded organelle;nucleoplasm;nucleus;protein-containing complex	Cell cycle;Cellular senescence;Human immunodeficiency virus 1 infection;Human T-cell leukemia virus 1 infection;p53 signaling pathway;Viral carcinogenesis	Activation of ATR in response to replication stress;Chk1/Chk2(Cds1) mediated inactivation of Cyclin B:Cdk1 complex;G2/M DNA damage checkpoint;Presynaptic phase of homologous DNA pairing and strand exchange;Processing of DNA double-strand break ends;Regulation of TP53 Activity through Phosphorylation;Signaling by SCF-KIT;TP53 Regulates Transcription of DNA Repair Genes;Transcriptional Regulation b…	Ubiquitin E3 ligase (CHEK1, CUL1);Ubiquitin E3 ligase (CHEK1, CUL4A)					5	5	5	11.1	11.1	11.1	54.433	0	6.5793	413570000	22	12	5	5	5	1	2	3	2	3	1	3	4
	0.199686	0.102927	O14763	O14763	Tumor necrosis factor receptor superfamily member 10B	TNFRSF10B	238	sp|O14763|TR10B_HUMAN Tumor necrosis factor receptor superfamily member 10B OS=Homo sapiens OX=9606 GN=TNFRSF10B PE=1 SV=2		Color2 [DarkGray]	1	4					activation of cysteine-type endopeptidase activity involved in apoptotic process;activation of NF-kappaB-inducing kinase activity;apoptotic process;cell surface receptor signaling pathway;cellular response to mechanical stimulus;extrinsic apoptotic signaling pathway via death domain receptors;intrinsic apoptotic signaling pathway in response to endoplasmic reticulum stress;leukocyte migration;neg…	signaling receptor activity;TRAIL binding	cell surface;integral component of membrane;plasma membrane	Apoptosis;Cytokine-cytokine receptor interaction;Influenza A;Natural killer cell mediated cytotoxicity;Necroptosis;p53 signaling pathway;Viral protein interaction with cytokine and cytokine receptor	CASP8 activity is inhibited;Caspase activation via Death Receptors in the presence of ligand;Cell surface interactions at the vascular wall;Dimerization of procaspase-8;Regulation by c-FLIP;RIPK1-mediated regulated necrosis;TP53 Regulates Transcription of Death Receptors and Ligands;TRAIL signaling	TRIAL-DR5 complex					1	1	1	3.9	3.9	3.9	47.878	0	4.4933	424520000	17	18	1	1	1	1	1	1	1	1	1	1	1
	0.285155	-0.075786	O14773	O14773	Tripeptidyl-peptidase 1	TPP1	239	sp|O14773|TPP1_HUMAN Tripeptidyl-peptidase 1 OS=Homo sapiens OX=9606 GN=TPP1 PE=1 SV=2	3.4.14.9	Color2 [DarkGray]	1	4					bone resorption;central nervous system development;epithelial cell differentiation;IRE1-mediated unfolded protein response;lipid metabolic process;lysosome organization;nervous system development;neuromuscular process controlling balance;peptide catabolic process;protein catabolic process;proteolysis	endopeptidase activity;metal ion binding;peptidase activity;peptide binding;serine-type endopeptidase activity;serine-type peptidase activity;tripeptidyl-peptidase activity	extracellular exosome;lysosomal lumen;lysosome;melanosome	Lysosome	XBP1(S) activates chaperone genes						9	9	9	29.8	29.8	29.8	61.247	0	138.62	12499000000	24	112	9	9	9	1	7	8	9	9	9	6	9
	1.83762	-0.152004	O14776;Q5VWI1	O14776	Transcription elongation regulator 1	TCERG1	240	sp|O14776|TCRG1_HUMAN Transcription elongation regulator 1 OS=Homo sapiens OX=9606 GN=TCERG1 PE=1 SV=2		Color2 [DarkGray]	1	4					negative regulation of transcription by RNA polymerase II;transcription by RNA polymerase II	identical protein binding;proline-rich region binding;RNA binding;RNA polymerase binding;RNA polymerase II repressing transcription factor binding;transcription coactivator activity;transcription corepressor activity	nucleoplasm;nucleus	Spliceosome		Spliceosome					35	35	35	31.1	31.1	31.1	123.9	0	246.04	13118000000	41	348	NaN	NaN	NaN	2	31	28	28	29	30	27	27
	0.983622	0.134754	O14777	O14777	Kinetochore protein NDC80 homolog	NDC80	241	sp|O14777|NDC80_HUMAN Kinetochore protein NDC80 homolog OS=Homo sapiens OX=9606 GN=NDC80 PE=1 SV=1		Color2 [DarkGray]	1	4					attachment of mitotic spindle microtubules to kinetochore;attachment of spindle microtubules to kinetochore;cell division;chromosome segregation;establishment of mitotic spindle orientation;kinetochore organization;metaphase plate congression;mitotic cell cycle;mitotic sister chromatid segregation;mitotic spindle organization;positive regulation of mitotic cell cycle spindle assembly checkpoint;p…	identical protein binding	centrosome;chromosome, centromeric region;condensed chromosome kinetochore;condensed nuclear chromosome kinetochore;condensed nuclear chromosome outer kinetochore;cytosol;kinetochore;membrane;Ndc80 complex;nucleoplasm;nucleus		Amplification of signal from unattached kinetochores via a MAD2 inhibitory signal;Mitotic Prometaphase;Resolution of Sister Chromatid Cohesion;RHO GTPases Activate Formins;Separation of Sister Chromatids	KNL1-MIS12-NDC80-SPC24-ZWINT complex;NDC80 kinetochore complex					19	19	19	36.8	36.8	36.8	73.912	0	119.68	2927200000	42	174	19	19	19	1	14	16	13	16	19	18	16
	1.32326	0.413643	O14786	O14786	Neuropilin-1	NRP1	242	sp|O14786|NRP1_HUMAN Neuropilin-1 OS=Homo sapiens OX=9606 GN=NRP1 PE=1 SV=3		Color2 [DarkGray]	1	4					actin cytoskeleton reorganization;angiogenesis;angiogenesis involved in coronary vascular morphogenesis;animal organ morphogenesis;artery morphogenesis;axon extension involved in axon guidance;axon guidance;axonal fasciculation;axonogenesis involved in innervation;basal dendrite arborization;basal dendrite development;branching involved in blood vessel morphogenesis;branchiomotor neuron axon guid…	coreceptor activity;cytokine binding;growth factor binding;GTPase activator activity;heparin binding;metal ion binding;protein kinase binding;semaphorin receptor activity;vascular endothelial growth factor binding;vascular endothelial growth factor-activated receptor activity	axon;cell surface;cytoplasmic vesicle;cytosol;early endosome;extracellular space;focal adhesion;glutamatergic synapse;growth cone;integral component of postsynaptic membrane;neurofilament;neuron projection;neuronal cell body;plasma membrane;receptor complex;semaphorin receptor complex;sorting endosome	Axon guidance;Human T-cell leukemia virus 1 infection	CHL1 interactions;CRMPs in Sema3A signaling;Neurophilin interactions with VEGF and VEGFR;Sema3A PAK dependent Axon repulsion;SEMA3A-Plexin repulsion signaling by inhibiting Integrin adhesion;Signal transduction by L1;Signaling by ROBO receptors	FARP2-NRP1-PlexinA1 complex;FARP2-NRP1-PlexinA2 complex;FARP2-NRP1-PlexinA3 complex;FARP2-NRP1-PlexinA4 complex;ITGB1-NRP1 complex;Nrp1-PlexinD1 complex;NRP1-VEGFC complex, heparin dependent;NRP1-VEGFD complex, heparin dependent;PlexinA1-NRP1 complex;PlexinA1-NRP1-SEMA3A complex;PlexinA3-Nrp1 complex;PlexinB1-Nrp1 complex;SEMA3C-PlexinD1-Nrp1 complex;SEMA6D-PlexinA1-NRP1 complex					13	13	13	23.9	23.9	23.9	103.13	0	73.141	1997400000	41	93	13	13	13	1	6	10	10	11	8	7	8
	0.786586	0.315823	O14787	O14787	Transportin-2	TNPO2	243	sp|O14787|TNPO2_HUMAN Transportin-2 OS=Homo sapiens OX=9606 GN=TNPO2 PE=1 SV=3		Color2 [DarkGray]	1	4					NLS-bearing protein import into nucleus;ribosomal protein import into nucleus	nuclear localization sequence binding;protein transporter activity;Ran GTPase binding	cytoplasm;nuclear membrane;nuclear periphery;nucleus			TNPO2-RAN-NXF1 complex					16	11	11	27	21.4	21.4	101.39	0	33.768	1320800000	41	82	16	11	11	1	11	12	8	12	12	12	12
	1.10825	0.316261	O14802	O14802	DNA-directed RNA polymerase III subunit RPC1	POLR3A	244	sp|O14802|RPC1_HUMAN DNA-directed RNA polymerase III subunit RPC1 OS=Homo sapiens OX=9606 GN=POLR3A PE=1 SV=2	2.7.7.6	Color2 [DarkGray]	1	4					defense response to virus;innate immune response;positive regulation of interferon-beta production;transcription by RNA polymerase III;transcription, DNA-templated	chromatin binding;DNA binding;DNA-directed 5'-3' RNA polymerase activity;metal ion binding	cytosol;membrane;nucleoplasm;RNA polymerase III complex	Cytosolic DNA-sensing pathway;RNA polymerase	Cytosolic sensors of pathogen-associated DNA;RNA Polymerase III Abortive And Retractive Initiation;RNA Polymerase III Chain Elongation;RNA Polymerase III Transcription Initiation From Type 1 Promoter;RNA Polymerase III Transcription Initiation From Type 2 Promoter;RNA Polymerase III Transcription Initiation From Type 3 Promoter;RNA Polymerase III Transcription Termination						12	12	12	16.9	16.9	16.9	155.64	0	50.801	1779900000	85	95	12	12	12	1	12	8	8	11	9	10	10
	0.178962	0.462056	O14817	O14817	Tetraspanin-4	TSPAN4	245	sp|O14817|TSN4_HUMAN Tetraspanin-4 OS=Homo sapiens OX=9606 GN=TSPAN4 PE=1 SV=1		Color2 [DarkGray]	1	4					cell surface receptor signaling pathway;protein-containing complex assembly	antigen binding;integrin binding	focal adhesion;integral component of plasma membrane;plasma membrane;vesicle								1	1	1	10.5	10.5	10.5	26.118	0	21.427	161640000	7	15	1	1	1	1	1	1	0	1	1	0	1
	0.884135	0.147658	O14818;Q8TAA3	O14818	Proteasome subunit alpha type-7	PSMA7	246	sp|O14818|PSA7_HUMAN Proteasome subunit alpha type-7 OS=Homo sapiens OX=9606 GN=PSMA7 PE=1 SV=1	3.4.25.1	Color2 [DarkGray]	1	4					post-translational protein modification;proteasomal protein catabolic process;proteasomal ubiquitin-independent protein catabolic process;proteasome-mediated ubiquitin-dependent protein catabolic process;protein deubiquitination;viral process	endopeptidase activity;identical protein binding;threonine-type endopeptidase activity	cytoplasm;cytosol;extracellular exosome;nucleoplasm;nucleus;postsynapse;proteasome complex;proteasome core complex;proteasome core complex, alpha-subunit complex;spermatoproteasome complex	Proteasome	ABC-family proteins mediated transport;Activation of NF-kappaB in B cells;Antigen processing: Ubiquitination & Proteasome degradation;APC/C:Cdc20 mediated degradation of Securin;APC/C:Cdh1 mediated degradation of Cdc20 and other APC/C:Cdh1 targeted proteins in late mitosis/early G1;Asymmetric localization of PCP proteins;AUF1 (hnRNP D0) binds and destabilizes mRNA;Autodegradation of Cdh1 by Cdh1:…	20S proteasome;26S proteasome;PA28-20S proteasome;PA28gamma-20S proteasome;PA700-20S-PA28 complex					11	11	11	52.8	52.8	52.8	27.887	0	323.31	26219000000	14	178	NaN	NaN	NaN	2	11	10	10	11	11	11	11
	0.674592	-0.135315	O14828	O14828	Secretory carrier-associated membrane protein 3	SCAMP3	247	sp|O14828|SCAM3_HUMAN Secretory carrier-associated membrane protein 3 OS=Homo sapiens OX=9606 GN=SCAMP3 PE=1 SV=3		Color2 [DarkGray]	1	4					post-Golgi vesicle-mediated transport;protein transport	ubiquitin protein ligase binding	extracellular exosome;Golgi apparatus;Golgi membrane;integral component of membrane;intracellular membrane-bounded organelle;recycling endosome membrane;trans-Golgi network membrane			SCAMP1-SCAMP2-SCAMP3 complex					7	7	7	31.4	31.4	31.4	38.287	0	323.31	3644000000	10	93	7	7	7	1	6	6	7	6	6	6	7
	0.22927	-0.114846	O14867	O14867	Transcription regulator protein BACH1	BACH1	248	sp|O14867|BACH1_HUMAN Transcription regulator protein BACH1 OS=Homo sapiens OX=9606 GN=BACH1 PE=1 SV=2		Color2 [DarkGray]	1	4					DNA repair;negative regulation of transcription by RNA polymerase II;regulation of transcription from RNA polymerase II promoter in response to hypoxia;regulation of transcription involved in G1/S transition of mitotic cell cycle;regulation of transcription involved in G2/M transition of mitotic cell cycle;regulation of transcription, DNA-templated	DNA-binding transcription activator activity, RNA polymerase II-specific;DNA-binding transcription factor activity;DNA-binding transcription factor activity, RNA polymerase II-specific;DNA-binding transcription repressor activity, RNA polymerase II-specific;heme binding;RNA polymerase II distal enhancer sequence-specific DNA binding	cytoplasm;nucleus			BP-SMAD complex;BRCA1 B complex;BRCA1-BARD1-BACH1-DNA damage complex I;BRCA1-BARD1-BACH1-DNA damage complex II					6	6	6	12.9	12.9	12.9	81.957	0	18.304	649320000	42	43	6	6	6	1	3	4	4	5	4	4	4
	0.100715	0.051274	O14874	O14874	[3-methyl-2-oxobutanoate dehydrogenase [lipoamide]] kinase, mitochondrial	BCKDK	249	sp|O14874|BCKD_HUMAN [3-methyl-2-oxobutanoate dehydrogenase [lipoamide]] kinase, mitochondrial OS=Homo sapiens OX=9606 GN=BCKDK PE=1 SV=2	2.7.11.4	Color2 [DarkGray]	1	4					branched-chain amino acid catabolic process;cellular amino acid catabolic process;phosphorylation	[3-methyl-2-oxobutanoate dehydrogenase (acetyl-transferring)] kinase activity;ATP binding;kinase activity;protein serine/threonine kinase activity	mitochondrial alpha-ketoglutarate dehydrogenase complex;mitochondrial matrix;mitochondrion		Branched-chain amino acid catabolism		+	Matrix	Amino acid metabolism;Branched-chain amino acid dehydrogenase complex;Branched-chain amino acid metabolism;Metabolism		6	6	6	25	25	25	46.36	0	27.994	1683900000	22	47	6	6	6	1	5	4	6	6	4	5	4
	0.263952	0.341629	O14879	O14879	Interferon-induced protein with tetratricopeptide repeats 3	IFIT3	250	sp|O14879|IFIT3_HUMAN Interferon-induced protein with tetratricopeptide repeats 3 OS=Homo sapiens OX=9606 GN=IFIT3 PE=1 SV=1		Color2 [DarkGray]	1	4					cellular response to interferon-alpha;cellular response to interferon-beta;defense response to virus;negative regulation of apoptotic process;negative regulation of cell proliferation;response to bacterium;response to virus;type I interferon signaling pathway	identical protein binding;RNA binding	cytoplasm;cytosol;mitochondrion		Interferon alpha/beta signaling						3	3	3	11.2	11.2	11.2	55.984	0	10.563	87950000	24	10	3	3	3	1	2	0	0	2	2	0	0
	0.899434	0.141051	O14880	O14880	Microsomal glutathione S-transferase 3	MGST3	251	sp|O14880|MGST3_HUMAN Microsomal glutathione S-transferase 3 OS=Homo sapiens OX=9606 GN=MGST3 PE=1 SV=1	2.5.1.18	Color2 [DarkGray]	1	4					glutathione derivative biosynthetic process;leukotriene biosynthetic process;lipid metabolic process;response to organonitrogen compound;xenobiotic metabolic process	glutathione peroxidase activity;glutathione transferase activity;leukotriene-C4 synthase activity	endoplasmic reticulum;endoplasmic reticulum membrane;integral component of membrane;intracellular membrane-bounded organelle;membrane;nuclear envelope;organelle membrane	Chemical carcinogenesis;Drug metabolism - cytochrome P450;Drug metabolism - other enzymes;Fluid shear stress and atherosclerosis;Glutathione metabolism;Hepatocellular carcinoma;Metabolic pathways;Metabolism of xenobiotics by cytochrome P450;Pathways in cancer;Platinum drug resistance	Aflatoxin activation and detoxification;Glutathione conjugation		+	MOM	Eicosanoid metabolism;Lipid metabolism;Metabolism		7	7	7	68.4	68.4	68.4	16.516	0	66.714	2744800000	7	86	7	7	7	1	5	6	6	6	7	7	7
	0.0612987	-0.0248578	O14893	O14893	Gem-associated protein 2	GEMIN2	252	sp|O14893|GEMI2_HUMAN Gem-associated protein 2 OS=Homo sapiens OX=9606 GN=GEMIN2 PE=1 SV=1		Color2 [DarkGray]	1	4					import into nucleus;mRNA processing;RNA splicing;RNA splicing, via transesterification reactions;spliceosomal complex assembly;spliceosomal snRNP assembly		cytoplasm;cytosol;Gemini of coiled bodies;nuclear body;nucleolus;nucleoplasm;nucleus;SMN complex;SMN-Sm protein complex;spliceosomal complex	RNA transport	snRNP Assembly	Anti-Sm protein complex;Anti-SMN protein complex;SMN complex;SMN complex (GEMIN2, GEMIN3, GEMIN4, GEMIN5, SMN);SMN complex (GEMIN2,5, SMN);SMN containing complex;SMN1-SIP1-SNRP complex;SMN-PolII-RHA complex					3	3	3	15.4	15.4	15.4	31.585	0	6.9213	878800000	13	26	3	3	3	1	2	2	2	3	2	3	2
	0.0513746	-0.0195999	O14907	O14907	Tax1-binding protein 3	TAX1BP3	253	sp|O14907|TX1B3_HUMAN Tax1-binding protein 3 OS=Homo sapiens OX=9606 GN=TAX1BP3 PE=1 SV=2		Color2 [DarkGray]	1	4					activation of GTPase activity;negative regulation of cell proliferation;negative regulation of protein localization to cell surface;negative regulation of Wnt signaling pathway;Rho protein signal transduction;Wnt signaling pathway	beta-catenin binding;protein C-terminus binding	actin cytoskeleton;cytoplasm;cytosol;extracellular exosome;fibrillar center;intracellular membrane-bounded organelle;plasma membrane		RHO GTPases Activate Rhotekin and Rhophilins						2	2	2	25	25	25	13.735	0	75.013	913910000	5	14	2	2	2	1	1	1	1	1	2	2	1
	0.382864	-0.0839297	O14908	O14908	PDZ domain-containing protein GIPC1	GIPC1	254	sp|O14908|GIPC1_HUMAN PDZ domain-containing protein GIPC1 OS=Homo sapiens OX=9606 GN=GIPC1 PE=1 SV=2		Color2 [DarkGray]	1	4					cellular response to interleukin-7;chemical synaptic transmission;endothelial cell migration;G protein-coupled receptor signaling pathway;glutamate secretion;negative regulation of proteasomal ubiquitin-dependent protein catabolic process;positive regulation of cytokinesis;positive regulation of transforming growth factor beta receptor signaling pathway;protein targeting;regulation of protein sta…	actin binding;cadherin binding;myosin binding;PDZ domain binding;protein homodimerization activity;signaling receptor binding	brush border;cell cortex;cytoplasm;cytoplasmic vesicle;cytosol;dendritic shaft;dendritic spine;endocytic vesicle;extracellular exosome;glutamatergic synapse;membrane;Schaffer collateral - CA1 synapse;synaptic vesicle;vesicle membrane			GIPC1-LHCGR complex;GIPC1-NTRK1-RGS19 complex					13	13	12	53.5	53.5	49.8	36.049	0	66.991	3034000000	15	142	13	13	12	1	12	10	11	12	12	10	11
	1.1546	-0.120013	O14925;Q5SRD1	O14925	Mitochondrial import inner membrane translocase subunit Tim23	TIMM23	255	sp|O14925|TIM23_HUMAN Mitochondrial import inner membrane translocase subunit Tim23 OS=Homo sapiens OX=9606 GN=TIMM23 PE=1 SV=1		Color2 [DarkGray]	1	4					protein import into mitochondrial matrix;protein targeting to mitochondrion	P-P-bond-hydrolysis-driven protein transmembrane transporter activity;protein transmembrane transporter activity	integral component of mitochondrial inner membrane;mitochondrial inner membrane;mitochondrial intermembrane space;mitochondrion;TIM23 mitochondrial import inner membrane translocase complex		Mitochondrial protein import	APP-TIM23 complex;TIM (TIM17A, TIM17B, TIM23, TIM44) complex, mitochondrial;TIM17A-TIM23 complex;TIM17A-TIM23 complex, mitochondrial;TIM17B-TIM23 complex, mitochondrial;TIM23-TOM22-TIM50-HSD3B2 complex;TIM50-TIM23 complex, mitochondrial;TIMM8A-TIMM13-TIMM23 complex	+	MIM	Protein import, sorting and homeostasis;Protein import and sorting;TIM23 presequence pathway		7	7	7	60.8	60.8	60.8	21.943	0	210.06	4695100000	9	103	NaN	NaN	NaN	2	6	6	6	7	7	7	6
	0.758597	0.276052	O14929	O14929	Histone acetyltransferase type B catalytic subunit	HAT1	256	sp|O14929|HAT1_HUMAN Histone acetyltransferase type B catalytic subunit OS=Homo sapiens OX=9606 GN=HAT1 PE=1 SV=1	2.3.1.48	Color2 [DarkGray]	1	4					chromatin silencing at telomere;DNA packaging;DNA replication-dependent nucleosome assembly;DNA replication-independent nucleosome assembly;histone H4 acetylation;internal protein amino acid acetylation;response to nutrient	H4 histone acetyltransferase activity;histone acetyltransferase activity;histone binding	cytoplasm;intracellular membrane-bounded organelle;nuclear chromatin;nuclear chromosome, telomeric region;nuclear matrix;nucleoplasm;nucleus;protein-containing complex	Alcoholism	HATs acetylate histones	Histone H3.1 complex;Histone H3.3 complex					12	12	12	53.2	53.2	53.2	49.512	0	204.6	12604000000	16	152	12	12	12	1	10	10	10	10	10	11	10
	1.16182	-0.125967	O14936	O14936	Peripheral plasma membrane protein CASK	CASK	257	sp|O14936|CSKP_HUMAN Peripheral plasma membrane protein CASK OS=Homo sapiens OX=9606 GN=CASK PE=1 SV=3	2.7.11.1	Color2 [DarkGray]	1	4					calcium ion import;cell adhesion;negative regulation of cell-matrix adhesion;negative regulation of cellular response to growth factor stimulus;negative regulation of keratinocyte proliferation;negative regulation of wound healing;neurotransmitter secretion;positive regulation of calcium ion import;positive regulation of transcription by RNA polymerase II;regulation of synaptic vesicle exocytosis	ATP binding;calmodulin binding;guanylate kinase activity;neurexin family protein binding;protein serine/threonine kinase activity	actin cytoskeleton;basement membrane;basolateral plasma membrane;cell-cell junction;ciliary membrane;cytoplasm;cytosol;focal adhesion;nuclear lamina;nuclear matrix;nucleolus;plasma membrane;presynaptic membrane;Schaffer collateral - CA1 synapse;vesicle		Dopamine Neurotransmitter Release Cycle;Nephrin family interactions;Neurexins and neuroligins;Syndecan interactions	CASK-LIN7C-APBA1 complex;LIN2-LIN7 complex;LIN2-LIN7-SAP97 complex;LIN2-LIN7-SAP97-MINT1 complex;LIN2-SAP97 complex					18	18	18	22.8	22.8	22.8	105.12	0	78.424	3538000000	49	127	18	18	18	1	16	15	14	16	13	15	16
	0.894538	-0.235937	O14939	O14939	Phospholipase D2	PLD2	258	sp|O14939|PLD2_HUMAN Phospholipase D2 OS=Homo sapiens OX=9606 GN=PLD2 PE=1 SV=2	3.1.4.4	Color2 [DarkGray]	1	4					cell motility;cytoskeleton organization;Fc-gamma receptor signaling pathway involved in phagocytosis;inositol lipid-mediated signaling;lipid catabolic process;phosphatidic acid biosynthetic process;small GTPase mediated signal transduction;synaptic vesicle recycling	N-acylphosphatidylethanolamine-specific phospholipase D activity;phosphatidylinositol binding;phospholipase D activity	endoplasmic reticulum membrane;Golgi apparatus;plasma membrane;presynapse	cAMP signaling pathway;Choline metabolism in cancer;Endocytosis;Ether lipid metabolism;Fc gamma R-mediated phagocytosis;Glutamatergic synapse;Glycerophospholipid metabolism;GnRH signaling pathway;Metabolic pathways;Parathyroid hormone synthesis, secretion and action;Phospholipase D signaling pathway;Ras signaling pathway;Sphingolipid signaling pathway	Role of phospholipids in phagocytosis;Synthesis of PA;Synthesis of PG						4	4	4	5.1	5.1	5.1	105.99	0	5.4572	444240000	53	19	4	4	4	1	4	2	3	4	3	2	3
	2.62223	-0.459708	O14949	O14949	Cytochrome b-c1 complex subunit 8	UQCRQ	259	sp|O14949|QCR8_HUMAN Cytochrome b-c1 complex subunit 8 OS=Homo sapiens OX=9606 GN=UQCRQ PE=1 SV=4		Color2 [DarkGray]	1	4					cerebellar Purkinje cell layer development;hippocampus development;hypothalamus development;midbrain development;mitochondrial electron transport, ubiquinol to cytochrome c;pons development;pyramidal neuron development;subthalamus development;thalamus development	ubiquinol-cytochrome-c reductase activity	mitochondrial inner membrane;mitochondrial respiratory chain complex III;mitochondrion	Alzheimer disease;Cardiac muscle contraction;Huntington disease;Metabolic pathways;Non-alcoholic fatty liver disease (NAFLD);Oxidative phosphorylation;Parkinson disease;Thermogenesis	Respiratory electron transport		+	MIM	CIII subunits;Complex III;OXPHOS;OXPHOS subunits	CIII;CIII_plus_assembly;OXPHOS;OXPHOS_plus_assembly	6	6	6	70.7	70.7	70.7	9.9062	0	40.761	4515800000	6	59	6	6	6	1	5	5	5	5	5	5	6
	1.57933	0.293231	O14950;P19105	O14950;P19105	Myosin regulatory light chain 12B;Myosin regulatory light chain 12A	MYL12B;MYL12A	260	sp|O14950|ML12B_HUMAN Myosin regulatory light chain 12B OS=Homo sapiens OX=9606 GN=MYL12B PE=1 SV=2;sp|P19105|ML12A_HUMAN Myosin regulatory light chain 12A OS=Homo sapiens OX=9606 GN=MYL12A PE=1 SV=2		Color2 [DarkGray]	1	4					muscle contraction;platelet aggregation;regulation of cell shape	calcium ion binding;myosin heavy chain binding	apical part of cell;brush border;cell cortex region;cytosol;extracellular exosome;myosin complex;myosin II complex;stress fiber;Z disc	Axon guidance;Focal adhesion;Leukocyte transendothelial migration;Platelet activation;Regulation of actin cytoskeleton;Tight junction	EPHA-mediated growth cone collapse;Ephrin signaling;RHO GTPases activate CIT;RHO GTPases activate PAKs;RHO GTPases activate PKNs;RHO GTPases Activate ROCKs;Sema4D induced cell migration and growth-cone collapse;Smooth Muscle Contraction	WIP-WASp-actin-myosin-IIa complex					12	12	5	62.8	62.8	29.7	19.779	0	323.31	41817000000	9	263	NaN	NaN	NaN	2	12	12	11	12	11	11	11
	1.21817	0.201189	O14964	O14964	Hepatocyte growth factor-regulated tyrosine kinase substrate	HGS	261	sp|O14964|HGS_HUMAN Hepatocyte growth factor-regulated tyrosine kinase substrate OS=Homo sapiens OX=9606 GN=HGS PE=1 SV=1		Color2 [DarkGray]	1	4					endosomal transport;macroautophagy;membrane invagination;membrane organization;multivesicular body assembly;negative regulation of angiogenesis;negative regulation of cell proliferation;negative regulation of epidermal growth factor receptor signaling pathway;negative regulation of JAK-STAT cascade;negative regulation of platelet-derived growth factor receptor signaling pathway;negative regulatio…	metal ion binding;protein domain specific binding;ubiquitin-like protein ligase binding	cytosol;early endosome;early endosome membrane;endosome;ESCRT-0 complex;extracellular exosome;intracellular membrane-bounded organelle;lysosome;multivesicular body membrane	Endocytosis;Phagosome	Cargo recognition for clathrin-mediated endocytosis;Clathrin-mediated endocytosis;EGFR downregulation;Endosomal Sorting Complex Required For Transport (ESCRT);InlB-mediated entry of Listeria monocytogenes into host cell;Lysosome Vesicle Biogenesis;Negative regulation of MET activity;Ub-specific processing proteases	CART complex;RIN1-STAM2-HRS complex;SIMPLE-HRS-STAM1 complex;SNARE complex (HGS, SNAP25, STX13)					18	18	18	27.8	27.8	27.8	86.191	0	66.737	4227000000	25	163	18	18	18	1	15	14	15	16	15	16	15
	0.475624	-0.107179	O14965	O14965	Aurora kinase A	AURKA	262	sp|O14965|AURKA_HUMAN Aurora kinase A OS=Homo sapiens OX=9606 GN=AURKA PE=1 SV=2	2.7.11.1	Color2 [DarkGray]	1	4					anaphase-promoting complex-dependent catabolic process;anterior/posterior axis specification;cell division;centrosome localization;DNA damage response, signal transduction by p53 class mediator resulting in cell cycle arrest;G2/M transition of mitotic cell cycle;liver regeneration;mitotic cell cycle;mitotic centrosome separation;mitotic spindle organization;negative regulation of apoptotic proces…	ATP binding;histone serine kinase activity;protein heterodimerization activity;protein kinase activity;protein kinase binding;protein serine/threonine kinase activity;protein serine/threonine/tyrosine kinase activity;ubiquitin protein ligase binding	axon hillock;centriole;centrosome;chromosome passenger complex;cilium;condensed nuclear chromosome, centromeric region;cytosol;germinal vesicle;meiotic spindle;microtubule cytoskeleton;midbody;mitotic spindle pole;nucleoplasm;nucleus;perinuclear region of cytoplasm;pronucleus;spindle;spindle microtubule;spindle midzone;spindle pole centrosome	Oocyte meiosis;Progesterone-mediated oocyte maturation	APC/C:Cdh1 mediated degradation of Cdc20 and other APC/C:Cdh1 targeted proteins in late mitosis/early G1;AURKA Activation by TPX2;FBXL7 down-regulates AURKA during mitotic entry and in early mitosis;Interaction between PHLDA1 and AURKA;Regulation of PLK1 Activity at G2/M Transition;Regulation of TP53 Activity through Phosphorylation;SUMOylation of DNA replication proteins;TP53 Regulates Transcrip…	AURKA-HDAC6 cilia-disassembly complex;AURKA-HRAS-RAF1 complex;AURKA-INPP5E complex;AuroraB-AuroraC-INCENP complex;RasGAP-AURKA-survivin complex;Tacc1-chTOG-AuroraA complex					7	6	6	25.8	23.8	23.8	45.809	0	11.954	1293700000	23	61	7	6	6	1	5	5	6	5	6	5	6
	0.00522665	0.00167402	O14966	O14966	Ras-related protein Rab-7L1	RAB29	263	sp|O14966|RAB7L_HUMAN Ras-related protein Rab-7L1 OS=Homo sapiens OX=9606 GN=RAB29 PE=1 SV=1		Color2 [DarkGray]	1	4					Golgi organization;intracellular protein transport;mitochondrion organization;multi-organism toxin transport;negative regulation of neuron projection development;positive regulation of intracellular protein transport;positive regulation of receptor recycling;positive regulation of T cell receptor signaling pathway;protein localization to ciliary membrane;protein localization to membrane;Rab prote…	dynein complex binding;GDP binding;GTP binding;GTPase activity;kinesin binding;Rab GTPase binding	cis-Golgi network;cytoplasm;cytoskeleton;cytosol;early endosome;extracellular exosome;Golgi apparatus;intracellular vesicle;melanosome;mitochondrion;perinuclear region of cytoplasm;plasma membrane;recycling endosome;symbiont-containing vacuole;trans-Golgi network;vacuole		RAB geranylgeranylation						3	3	3	18.7	18.7	18.7	23.155	0	4.4796	248450000	12	24	3	3	3	1	3	3	3	3	3	3	2
	1.75931	0.729527	O14972	O14972	Down syndrome critical region protein 3	DSCR3	264	sp|O14972|VP26C_HUMAN Vacuolar protein sorting-associated protein 26C OS=Homo sapiens OX=9606 GN=VPS26C PE=1 SV=1		Color2 [DarkGray]	1	4					intracellular protein transport	protein transporter activity	endosome;nucleus								1	1	1	4	4	4	33.01	0.0028141	1.7376	123370000	16	7	1	1	1	1	1	1	0	1	1	1	1
	0.0185206	0.00485388	O14974	O14974	Protein phosphatase 1 regulatory subunit 12A	PPP1R12A	265	sp|O14974|MYPT1_HUMAN Protein phosphatase 1 regulatory subunit 12A OS=Homo sapiens OX=9606 GN=PPP1R12A PE=1 SV=1		Color2 [DarkGray]	1	4					cellular response to drug;centrosome cycle;mitotic cell cycle;negative regulation of catalytic activity;positive regulation of myosin-light-chain-phosphatase activity;positive regulation of transcription by RNA polymerase II;protein dephosphorylation;regulation of cell adhesion;regulation of myosin-light-chain-phosphatase activity;regulation of nucleocytoplasmic transport;signal transduction	14-3-3 protein binding;enzyme inhibitor activity;phosphatase regulator activity;protein kinase binding	A band;actin cytoskeleton;centrosome;contractile fiber;cytoplasm;cytosol;focal adhesion;kinetochore;nucleoplasm;PTW/PP1 phosphatase complex;Z disc	cAMP signaling pathway;cGMP-PKG signaling pathway;Focal adhesion;Oxytocin signaling pathway;Platelet activation;Proteoglycans in cancer;Regulation of actin cytoskeleton;Vascular smooth muscle contraction	Regulation of PLK1 Activity at G2/M Transition;RHO GTPases activate CIT;RHO GTPases activate PAKs;RHO GTPases activate PKNs;RHO GTPases Activate ROCKs	MRIP-MBS complex;MRIP-MBS-RHOA complex					24	24	24	32	32	32	115.28	0	214.32	5631300000	48	232	24	24	24	1	20	22	22	23	21	19	18
	0.0726254	0.0468235	O14976	O14976	Cyclin-G-associated kinase	GAK	266	sp|O14976|GAK_HUMAN Cyclin-G-associated kinase OS=Homo sapiens OX=9606 GN=GAK PE=1 SV=2	2.7.11.1	Color2 [DarkGray]	1	4					cell cycle;chaperone cofactor-dependent protein refolding;clathrin coat disassembly;clathrin-coated pit assembly;clathrin-dependent endocytosis;endoplasmic reticulum organization;Golgi organization;Golgi to lysosome transport;membrane organization;negative regulation of neuron projection development;protein localization to Golgi apparatus;protein localization to plasma membrane;receptor-mediated …	ATP binding;chaperone binding;clathrin binding;cyclin binding;protein serine/threonine kinase activity	cytoplasm;cytosol;focal adhesion;Golgi apparatus;intracellular membrane-bounded organelle;membrane;perinuclear region of cytoplasm;presynapse;vesicle		Clathrin-mediated endocytosis;Golgi Associated Vesicle Biogenesis						2	2	2	3	3	3	143.19	0	19.024	210160000	59	15	2	2	2	1	2	2	2	2	1	2	2
	0.69928	-0.115608	O14979	O14979	Heterogeneous nuclear ribonucleoprotein D-like	HNRNPDL	267	sp|O14979|HNRDL_HUMAN Heterogeneous nuclear ribonucleoprotein D-like OS=Homo sapiens OX=9606 GN=HNRNPDL PE=1 SV=3		Color2 [DarkGray]	1	4					interleukin-12-mediated signaling pathway;regulation of gene expression;RNA processing	double-stranded DNA binding;poly(A) binding;poly(G) binding;RNA binding;sequence-specific DNA binding;sequence-specific double-stranded DNA binding;single-stranded DNA binding	cytosol;nucleoplasm;nucleus;ribonucleoprotein complex;spliceosomal complex		Gene and protein expression by JAK-STAT signaling after Interleukin-12 stimulation	Large Drosha complex					14	13	13	33.8	31.9	31.9	46.437	0	323.31	63324000000	20	276	14	13	13	1	13	13	10	12	14	14	13
	0.480197	0.0909417	O14980	O14980	Exportin-1	XPO1	268	sp|O14980|XPO1_HUMAN Exportin-1 OS=Homo sapiens OX=9606 GN=XPO1 PE=1 SV=1		Color2 [DarkGray]	1	4					intracellular transport of virus;mRNA transport;negative regulation of transcription by RNA polymerase II;nucleocytoplasmic transport;protein export from nucleus;protein localization to nucleus;regulation of centrosome duplication;regulation of mRNA stability;regulation of protein catabolic process;regulation of protein export from nucleus;response to drug;ribosomal large subunit export from nucl…	nuclear export signal receptor activity;protein domain specific binding;protein transporter activity;Ran GTPase binding;RNA binding;transporter activity	annulate lamellae;Cajal body;cytoplasm;cytosol;host cell;intracellular membrane-bounded organelle;kinetochore;membrane;nuclear envelope;nuclear membrane;nucleolus;nucleoplasm;nucleus;protein-containing complex;ribonucleoprotein complex	Human T-cell leukemia virus 1 infection;Influenza A;Ribosome biogenesis in eukaryotes;RNA transport	Amplification of signal from unattached kinetochores via a MAD2 inhibitory signal;Cyclin A/B1/B2 associated events during G2/M transition;Deactivation of the beta-catenin transactivating complex;Downregulation of TGF-beta receptor signaling;HuR (ELAVL1) binds and stabilizes mRNA;MAPK6/MAPK4 signaling;Mitotic Prometaphase;NEP/NS2 Interacts with the Cellular Export Machinery;Resolution of Sister Ch…	CRM1-RAN-PHAX-CBC complex (cap binding complex);CRM1-Survivin mitotic complex;CRM1-Survivin-AuroraB mitotic complex;Snurportin-CRM1-RanGTP complex					48	48	48	53.1	53.1	53.1	123.38	0	323.31	44453000000	53	670	48	48	48	1	43	42	43	43	43	44	44
	0.305253	0.105983	O14981	O14981	TATA-binding protein-associated factor 172	BTAF1	269	sp|O14981|BTAF1_HUMAN TATA-binding protein-associated factor 172 OS=Homo sapiens OX=9606 GN=BTAF1 PE=1 SV=2	3.6.4.-	Color2 [DarkGray]	1	4					negative regulation of chromatin binding;negative regulation of transcription, DNA-templated	ATP binding;DNA binding;DNA-binding transcription factor activity;helicase activity	intracellular membrane-bounded organelle;nucleoplasm								20	20	20	15.1	15.1	15.1	206.89	0	26.131	1905400000	85	98	20	20	20	1	12	15	8	14	12	13	14
	0.22911	-0.113616	O15014	O15014	Zinc finger protein 609	ZNF609	270	sp|O15014|ZN609_HUMAN Zinc finger protein 609 OS=Homo sapiens OX=9606 GN=ZNF609 PE=1 SV=2		Color2 [DarkGray]	1	4					muscle organ development;positive regulation of neuron migration;positive regulation of transcription by RNA polymerase II;regulation of myoblast proliferation;regulation of transcription by RNA polymerase II	metal ion binding;nucleic acid binding	integrator complex;nucleoplasm;nucleus								3	3	3	3.4	3.4	3.4	151.19	0.00036597	3.3266	52748000	55	8	3	3	3	1	1	1	1	1	2	2	2
	0.663979	-0.121887	O15020	O15020	Spectrin beta chain, non-erythrocytic 2	SPTBN2	271	sp|O15020|SPTN2_HUMAN Spectrin beta chain, non-erythrocytic 2 OS=Homo sapiens OX=9606 GN=SPTBN2 PE=1 SV=3		Color2 [DarkGray]	1	4					actin filament capping;adult behavior;antigen processing and presentation of exogenous peptide antigen via MHC class II;axon guidance;cerebellar Purkinje cell layer morphogenesis;endoplasmic reticulum to Golgi vesicle-mediated transport;MAPK cascade;multicellular organism growth;postsynapse organization;synapse assembly;vesicle-mediated transport	actin binding;cadherin binding;phospholipid binding;Ras guanyl-nucleotide exchange factor activity;structural constituent of cytoskeleton;structural constituent of synapse	apical plasma membrane;cell junction;cytosol;extracellular space;glutamatergic synapse;neuronal cell body;parallel fiber to Purkinje cell synapse;postsynaptic spectrin-associated cytoskeleton;presynapse;spectrin		COPI-mediated anterograde transport;Interaction between L1 and Ankyrins;MHC class II antigen presentation;NCAM signaling for neurite out-growth;RAF/MAP kinase cascade						25	17	17	15.1	11.3	11.3	271.32	0	94.925	949920000	127	72	25	17	17	1	19	18	18	15	21	17	18
	0.15115	0.0424728	O15027	O15027	Protein transport protein Sec16A	SEC16A	272	sp|O15027|SC16A_HUMAN Protein transport protein Sec16A OS=Homo sapiens OX=9606 GN=SEC16A PE=1 SV=4		Color2 [DarkGray]	1	4					COPII vesicle coating;endoplasmic reticulum organization;endoplasmic reticulum to Golgi vesicle-mediated transport;Golgi organization;Golgi to plasma membrane CFTR protein transport;positive regulation of protein exit from endoplasmic reticulum;protein exit from endoplasmic reticulum;protein localization to endoplasmic reticulum exit site;protein localization to plasma membrane;protein stabilizat…		cytosol;endoplasmic reticulum;endoplasmic reticulum exit site;endoplasmic reticulum membrane;ER to Golgi transport vesicle membrane;Golgi apparatus;Golgi membrane;organelle membrane;perinuclear region of cytoplasm		COPII-mediated vesicle transport	TNF-alpha/NF-kappa B signaling complex (SEC16A, CHUK, IKBKB, NFKB2, REL, IKBKG, MAP3K14, RELA, FBXW7, USP2)					23	23	23	17.5	17.5	17.5	251.89	0	107.21	2483600000	86	123	23	23	23	1	17	15	13	14	15	18	14
	0.936569	-0.104593	O15031	O15031	Plexin-B2	PLXNB2	273	sp|O15031|PLXB2_HUMAN Plexin-B2 OS=Homo sapiens OX=9606 GN=PLXNB2 PE=1 SV=3		Color2 [DarkGray]	1	4					brain development;homophilic cell adhesion via plasma membrane adhesion molecules;negative regulation of cell adhesion;neural tube closure;neuroblast proliferation;positive regulation of axonogenesis;positive regulation of neuron projection development;regulation of cell migration;regulation of cell shape;regulation of GTPase activity;regulation of neuron migration;regulation of protein phosphory…	semaphorin receptor activity	cell surface;extracellular exosome;integral component of plasma membrane;semaphorin receptor complex	Axon guidance							52	52	51	42	42	41.6	205.12	0	323.31	15161000000	90	517	52	52	51	1	44	45	43	45	43	39	45
	1.05095	-0.168047	O15042	O15042	U2 snRNP-associated SURP motif-containing protein	U2SURP	274	sp|O15042|SR140_HUMAN U2 snRNP-associated SURP motif-containing protein OS=Homo sapiens OX=9606 GN=U2SURP PE=1 SV=2		Color2 [DarkGray]	1	4					mRNA splicing, via spliceosome	RNA binding	nucleoplasm;nucleus	Spliceosome	mRNA Splicing - Major Pathway	17S U2 snRNP;Spliceosome					35	35	35	40.9	40.9	40.9	118.29	0	323.31	17297000000	39	394	35	35	35	1	32	34	34	32	32	31	34
	0.851573	0.143793	O15047	O15047	Histone-lysine N-methyltransferase SETD1A	SETD1A	275	sp|O15047|SET1A_HUMAN Histone-lysine N-methyltransferase SETD1A OS=Homo sapiens OX=9606 GN=SETD1A PE=1 SV=3	2.1.1.43	Color2 [DarkGray]	1	4					regulation of chromatin organization;regulation of hematopoietic stem cell differentiation;regulation of megakaryocyte differentiation	beta-catenin binding;histone methyltransferase activity (H3-K4 specific);histone-lysine N-methyltransferase activity;RNA binding;transcription factor binding	histone methyltransferase complex;nuclear chromatin;nuclear speck;nucleoplasm;nucleus;Set1C/COMPASS complex	Lysine degradation	PKMTs methylate histone lysines;RUNX1 regulates genes involved in megakaryocyte differentiation and platelet function	HCF-1 complex;MOF complex;Set1A complex					8	8	8	6.2	6.2	6.2	186.03	0	14.549	779670000	72	40	8	8	8	1	6	6	6	5	8	8	5
	0.785569	0.584821	O15066;O14782	O15066	Kinesin-like protein KIF3B;Kinesin-like protein KIF3B, N-terminally processed	KIF3B	276	sp|O15066|KIF3B_HUMAN Kinesin-like protein KIF3B OS=Homo sapiens OX=9606 GN=KIF3B PE=1 SV=1		Color2 [DarkGray]	1	4					anterograde axonal transport;antigen processing and presentation of exogenous peptide antigen via MHC class II;determination of left/right symmetry;intraciliary transport involved in cilium assembly;microtubule-based movement;mitotic centrosome separation;mitotic spindle assembly;mitotic spindle organization;organelle transport along microtubule;plus-end-directed vesicle transport along microtubu…	ATP binding;ATPase activity;ATP-dependent microtubule motor activity, plus-end-directed;intraciliary transport particle B binding;microtubule binding;microtubule motor activity;motor activity;Rho GTPase binding	axon cytoplasm;centrosome;ciliary tip;cilium;cytosol;extracellular exosome;kinesin complex;kinesin II complex;membrane;microtubule;microtubule cytoskeleton;midbody;plus-end kinesin complex;spindle		COPI-dependent Golgi-to-ER retrograde traffic;Intraflagellar transport;Kinesins;MHC class II antigen presentation;Translocation of SLC2A4 (GLUT4) to the plasma membrane	KIF3A/B-PAR-3-aPKC-PAR-6 complex					4	4	4	6.3	6.3	6.3	85.124	0	5.5888	217130000	41	16	NaN	NaN	NaN	2	3	2	1	3	3	2	3
	0.791646	0.249356	O15067	O15067	Phosphoribosylformylglycinamidine synthase	PFAS	277	sp|O15067|PUR4_HUMAN Phosphoribosylformylglycinamidine synthase OS=Homo sapiens OX=9606 GN=PFAS PE=1 SV=4	6.3.5.3	Color2 [DarkGray]	1	4					anterior head development;'de novo' IMP biosynthetic process;glutamine metabolic process;purine ribonucleoside monophosphate biosynthetic process;response to drug	ATP binding;metal ion binding;phosphoribosylformylglycinamidine synthase activity	cytoplasm;cytosol;extracellular exosome	Metabolic pathways;Purine metabolism	Purine ribonucleoside monophosphate biosynthesis						30	30	30	36.5	36.5	36.5	144.73	0	323.31	14035000000	58	326	30	30	30	1	23	22	20	23	27	24	25
	1.05438	0.710726	O15078	O15078	Centrosomal protein of 290 kDa	CEP290	278	sp|O15078|CE290_HUMAN Centrosomal protein of 290 kDa OS=Homo sapiens OX=9606 GN=CEP290 PE=1 SV=2		Color2 [DarkGray]	1	4					ciliary basal body-plasma membrane docking;cilium assembly;eye photoreceptor cell development;G2/M transition of mitotic cell cycle;hindbrain development;neutrophil degranulation;otic vesicle formation;positive regulation of intracellular protein transport;positive regulation of transcription, DNA-templated;pronephros development;protein transport;regulation of establishment of protein localizati…	identical protein binding	centriolar satellite;centriole;centrosome;ciliary basal body;ciliary transition zone;cytoplasm;cytosol;extracellular region;membrane;MKS complex;nucleus;photoreceptor connecting cilium;protein-containing complex;specific granule lumen		Anchoring of the basal body to the plasma membrane;AURKA Activation by TPX2;Loss of Nlp from mitotic centrosomes;Loss of proteins required for interphase microtubule organization from the centrosome;Neutrophil degranulation;Recruitment of mitotic centrosome proteins and complexes;Recruitment of NuMA to mitotic centrosomes;Regulation of PLK1 Activity at G2/M Transition	CC2D2A-CEP290 complex;CCP110-CEP290 complex;CEP290-IQCB1 complex					4	4	4	2.4	2.4	2.4	290.38	0	11.893	108240000	144	7	4	4	4	1	3	0	1	0	1	3	2
	0.380568	0.104577	O15084;Q8N8A2	O15084	Serine/threonine-protein phosphatase 6 regulatory ankyrin repeat subunit A	ANKRD28	279	sp|O15084|ANR28_HUMAN Serine/threonine-protein phosphatase 6 regulatory ankyrin repeat subunit A OS=Homo sapiens OX=9606 GN=ANKRD28 PE=1 SV=5		Color2 [DarkGray]	1	4					COPII vesicle coating		cytosol;Golgi membrane;nucleoplasm		COPII-mediated vesicle transport	TNF-alpha/NF-kappa B signaling complex (CHUK, BTRC, NFKB2, PPP6C, REL, CUL1, IKBKE, SAPS2, SAPS1, ANKRD28, RELA, SKP1)					11	11	11	16.4	16.4	16.4	112.96	0	43.748	1732400000	36	68	NaN	NaN	NaN	2	7	7	7	6	8	7	8
	0.57073	-0.172894	O15091	O15091	Mitochondrial ribonuclease P protein 3	KIAA0391	280	sp|O15091|MRPP3_HUMAN Mitochondrial ribonuclease P catalytic subunit OS=Homo sapiens OX=9606 GN=PRORP PE=1 SV=2	3.1.26.5	Color2 [DarkGray]	1	4					mitochondrial tRNA 5'-end processing;mitochondrial tRNA processing;tRNA 5'-leader removal	metal ion binding;ribonuclease P activity	mitochondrial matrix;mitochondrial nucleoid;mitochondrial ribonuclease P complex;mitochondrion;nucleus		rRNA processing in the mitochondrion;tRNA modification in the mitochondrion;tRNA processing in the mitochondrion	mtRNase P	+	Matrix	Mitochondrial central dogma;mtRNA granules;mtRNA metabolism;Polycistronic mtRNA processing		9	9	9	18	18	18	67.315	0	54.185	933370000	33	74	9	9	9	1	8	8	8	7	9	9	7
	0.545244	0.345753	O15111	O15111	Inhibitor of nuclear factor kappa-B kinase subunit alpha	CHUK	281	sp|O15111|IKKA_HUMAN Inhibitor of nuclear factor kappa-B kinase subunit alpha OS=Homo sapiens OX=9606 GN=CHUK PE=1 SV=2	2.7.11.10	Color2 [DarkGray]	1	4					anatomical structure morphogenesis;antigen processing and presentation of exogenous peptide antigen via MHC class I, TAP-dependent;cellular response to cadmium ion;cellular response to reactive oxygen species;cellular response to tumor necrosis factor;cellular response to virus;Fc-epsilon receptor signaling pathway;I-kappaB kinase/NF-kappaB signaling;I-kappaB phosphorylation;immune response;infla…	ATP binding;IkappaB kinase activity;protein heterodimerization activity;protein homodimerization activity;protein kinase activity;protein serine/threonine kinase activity;scaffold protein binding	CD40 receptor complex;cytoplasm;cytoplasmic side of plasma membrane;cytosol;IkappaB kinase complex;intracellular membrane-bounded organelle;nucleoplasm	Acute myeloid leukemia;Adipocytokine signaling pathway;Antifolate resistance;Apoptosis;B cell receptor signaling pathway;Chagas disease (American trypanosomiasis);Chemokine signaling pathway;Chronic myeloid leukemia;C-type lectin receptor signaling pathway;Cytosolic DNA-sensing pathway;Epithelial cell signaling in Helicobacter pylori infection;Epstein-Barr virus infection;Fluid shear stress and a…	Activation of NF-kappaB in B cells;AKT phosphorylates targets in the cytosol;CLEC7A (Dectin-1) signaling;Constitutive Signaling by AKT1 E17K in Cancer;Dectin-1 mediated noncanonical NF-kB signaling;Downstream TCR signaling;ER-Phagosome pathway;FCERI mediated NF-kB activation;IkBA variant leads to EDA-ID;IKBKB deficiency causes SCID;IKBKG deficiency causes anhidrotic ectodermal dysplasia with immu…	CASP8-CHUK-IKBKB-MALT1-BCL10 complex;CHUK-ERC1-IKBKB-IKBKG;CHUK-IKBKB-MAP3K14 complex;CHUK-IQGAP2-AKAP8L-RELA-TNIP2 complex;CHUK-NFKB2-REL-IKBKG-SPAG9-NFKB1-NFKBIE-COPB2-TNIP1-NFKBIA-RELA-TNIP2 complex;I-kappa-B kinase complex;IkappaB kinase complex (IKBKB, CHUK, IKBKAP, NFKBIA, RELA, MAP3K14);IKBKG-CHUK complex;IKKA-IKKB complex;IKK-alpha--ER-alpha-AIB1 complex;SRC-3 complex;TNF-alpha/NF-kappa B…					2	2	2	4	4	4	84.639	0	7.7619	237100000	39	28	2	2	2	1	2	2	2	2	2	2	1
	0.877341	0.495003	O15116	O15116	U6 snRNA-associated Sm-like protein LSm1	LSM1	282	sp|O15116|LSM1_HUMAN U6 snRNA-associated Sm-like protein LSm1 OS=Homo sapiens OX=9606 GN=LSM1 PE=1 SV=1		Color2 [DarkGray]	1	4					deadenylation-dependent decapping of nuclear-transcribed mRNA;exonucleolytic nuclear-transcribed mRNA catabolic process involved in deadenylation-dependent decay;histone mRNA catabolic process;mRNA processing;negative regulation of neuron differentiation;RNA metabolic process;RNA splicing;RNA splicing, via transesterification reactions;stem cell population maintenance	mRNA binding;pre-mRNA binding;RNA binding;RNA cap binding	axon;cytoplasm;cytosol;dendrite;Lsm1-7-Pat1 complex;messenger ribonucleoprotein complex;mRNA cap binding complex;neuronal cell body;nucleus;P-body	RNA degradation	mRNA decay by 5' to 3' exoribonuclease	LSm1-7 complex					6	6	6	59.4	59.4	59.4	15.179	0	171.13	2863800000	6	78	6	6	6	1	6	6	6	6	5	6	5
	0.803285	0.154833	O15118	O15118	Niemann-Pick C1 protein	NPC1	283	sp|O15118|NPC1_HUMAN NPC intracellular cholesterol transporter 1 OS=Homo sapiens OX=9606 GN=NPC1 PE=1 SV=2		Color2 [DarkGray]	1	4					adult walking behavior;autophagy;bile acid metabolic process;cellular response to low-density lipoprotein particle stimulus;cellular response to steroid hormone stimulus;cholesterol efflux;cholesterol homeostasis;cholesterol metabolic process;cholesterol transport;endocytosis;establishment of protein localization to membrane;intracellular cholesterol transport;low-density lipoprotein particle cle…	cholesterol binding;signaling receptor activity;sterol transporter activity;transmembrane signaling receptor activity;virus receptor activity	endoplasmic reticulum;extracellular exosome;extracellular region;Golgi apparatus;integral component of lysosomal membrane;integral component of membrane;integral component of plasma membrane;late endosome membrane;lysosomal membrane;lysosome;membrane;membrane raft;nuclear envelope;perinuclear region of cytoplasm	Cholesterol metabolism;Lysosome	LDL clearance						11	11	11	11.3	11.3	11.3	142.17	0	121.01	3414700000	45	111	11	11	11	1	10	10	10	10	10	10	9
	1.08248	0.802539	O15119;Q13207	O15119;Q13207	T-box transcription factor TBX3;T-box transcription factor TBX2	TBX3;TBX2	284	sp|O15119|TBX3_HUMAN T-box transcription factor TBX3 OS=Homo sapiens OX=9606 GN=TBX3 PE=1 SV=4;sp|Q13207|TBX2_HUMAN T-box transcription factor TBX2 OS=Homo sapiens OX=9606 GN=TBX2 PE=1 SV=3		Color2 [DarkGray]	1	4					animal organ morphogenesis;anterior/posterior axis specification, embryo;aorta morphogenesis;atrioventricular bundle cell differentiation;atrioventricular canal development;blood vessel development;branching involved in mammary gland duct morphogenesis;cardiac muscle cell fate commitment;cardiac muscle tissue development;cell aging;cellular senescence;developmental growth involved in morphogenesi…	DNA binding;DNA-binding transcription factor activity, RNA polymerase II-specific;DNA-binding transcription repressor activity, RNA polymerase II-specific;RNA polymerase II activating transcription factor binding;RNA polymerase II proximal promoter sequence-specific DNA binding;RNA polymerase II transcription factor binding;sequence-specific DNA binding	nucleus;transcription factor complex	Signaling pathways regulating pluripotency of stem cells							2	2	2	5.4	5.4	5.4	79.388	0	4.174	92563000	25	6	NaN	NaN	NaN	2	0	1	0	1	1	1	1
	1.10712	-0.873978	O15121	O15121	Sphingolipid delta(4)-desaturase DES1	DEGS1	285	sp|O15121|DEGS1_HUMAN Sphingolipid delta(4)-desaturase DES1 OS=Homo sapiens OX=9606 GN=DEGS1 PE=1 SV=1	1.14.19.17	Color2 [DarkGray]	1	4					ceramide biosynthetic process;neutrophil degranulation;sphingolipid biosynthetic process;unsaturated fatty acid biosynthetic process	electron transfer activity;sphingolipid delta-4 desaturase activity	endoplasmic reticulum;endoplasmic reticulum membrane;integral component of plasma membrane;membrane;mitochondrion;plasma membrane;specific granule membrane	Metabolic pathways;Sphingolipid metabolism;Sphingolipid signaling pathway	Neutrophil degranulation;Sphingolipid de novo biosynthesis						3	3	3	14.9	14.9	14.9	37.866	0	7.5928	245730000	10	5	3	3	3	1	1	1	2	2	1	0	3
	0.0264207	-0.00835705	O15126	O15126	Secretory carrier-associated membrane protein 1	SCAMP1	286	sp|O15126|SCAM1_HUMAN Secretory carrier-associated membrane protein 1 OS=Homo sapiens OX=9606 GN=SCAMP1 PE=1 SV=2		Color2 [DarkGray]	1	4					neutrophil degranulation;post-Golgi vesicle-mediated transport;protein transport		clathrin-coated vesicle;Golgi apparatus;Golgi membrane;integral component of membrane;plasma membrane;recycling endosome membrane;specific granule membrane;synaptic vesicle membrane;trans-Golgi network;trans-Golgi network membrane;zymogen granule membrane		Neutrophil degranulation	SCAMP1-SCAMP2 complex;SCAMP1-SCAMP2-SCAMP3 complex					6	6	6	29.6	29.6	29.6	37.92	0	24.194	412070000	15	30	6	6	6	1	3	3	5	3	2	3	3
	0.298269	-0.0789811	O15127	O15127	Secretory carrier-associated membrane protein 2	SCAMP2	287	sp|O15127|SCAM2_HUMAN Secretory carrier-associated membrane protein 2 OS=Homo sapiens OX=9606 GN=SCAMP2 PE=1 SV=2		Color2 [DarkGray]	1	4					post-Golgi vesicle-mediated transport;protein transport		extracellular exosome;Golgi apparatus;Golgi membrane;integral component of membrane;intracellular membrane-bounded organelle;recycling endosome membrane;trans-Golgi network membrane;transport vesicle			SCAMP1-SCAMP2 complex;SCAMP1-SCAMP2-SCAMP3 complex					4	4	4	14.3	14.3	14.3	36.648	0	157.08	2418100000	8	63	4	4	4	1	3	4	4	4	4	4	4
	0.839814	-0.12224	O15143	O15143	Actin-related protein 2/3 complex subunit 1B	ARPC1B	288	sp|O15143|ARC1B_HUMAN Actin-related protein 2/3 complex subunit 1B OS=Homo sapiens OX=9606 GN=ARPC1B PE=1 SV=3		Color2 [DarkGray]	1	4					Arp2/3 complex-mediated actin nucleation;ephrin receptor signaling pathway;Fc-gamma receptor signaling pathway involved in phagocytosis;response to estradiol;response to estrogen	actin filament binding;structural constituent of cytoskeleton	actin cytoskeleton;Arp2/3 protein complex;cytosol;extracellular exosome;focal adhesion;nucleus;tubulobulbar complex	Bacterial invasion of epithelial cells;Endocytosis;Fc gamma R-mediated phagocytosis;Pathogenic Escherichia coli infection;Regulation of actin cytoskeleton;Salmonella infection;Shigellosis	EPHB-mediated forward signaling;Regulation of actin dynamics for phagocytic cup formation;RHO GTPases Activate WASPs and WAVEs	Arp2/3 protein complex					12	12	11	41.7	41.7	35.5	40.949	0	219.25	6796600000	18	177	12	12	11	1	12	12	11	12	12	12	12
	1.13625	-0.159806	O15144	O15144	Actin-related protein 2/3 complex subunit 2	ARPC2	289	sp|O15144|ARPC2_HUMAN Actin-related protein 2/3 complex subunit 2 OS=Homo sapiens OX=9606 GN=ARPC2 PE=1 SV=1		Color2 [DarkGray]	1	4					actin filament polymerization;actin polymerization-dependent cell motility;Arp2/3 complex-mediated actin nucleation;ephrin receptor signaling pathway;Fc-gamma receptor signaling pathway involved in phagocytosis;membrane organization;positive regulation of lamellipodium assembly;positive regulation of substrate adhesion-dependent cell spreading	actin filament binding;structural constituent of cytoskeleton	actin cytoskeleton;Arp2/3 protein complex;cytosol;endosome;extracellular exosome;focal adhesion;glutamatergic synapse;lamellipodium;muscle cell projection membrane;neuron projection;nucleus;site of double-strand break	Bacterial invasion of epithelial cells;Endocytosis;Fc gamma R-mediated phagocytosis;Pathogenic Escherichia coli infection;Regulation of actin cytoskeleton;Salmonella infection;Shigellosis	Clathrin-mediated endocytosis;EPHB-mediated forward signaling;Regulation of actin dynamics for phagocytic cup formation;RHO GTPases Activate WASPs and WAVEs	Arp2/3 protein complex					17	17	17	52	52	52	34.333	0	83.171	6721600000	20	171	17	17	17	1	15	13	14	15	13	14	13
	0.00246126	-0.000589053	O15145	O15145	Actin-related protein 2/3 complex subunit 3	ARPC3	290	sp|O15145|ARPC3_HUMAN Actin-related protein 2/3 complex subunit 3 OS=Homo sapiens OX=9606 GN=ARPC3 PE=1 SV=3		Color2 [DarkGray]	1	4					actin polymerization-dependent cell motility;Arp2/3 complex-mediated actin nucleation;cellular response to nerve growth factor stimulus;ephrin receptor signaling pathway;Fc-gamma receptor signaling pathway involved in phagocytosis;membrane organization	actin binding;structural constituent of cytoskeleton	actin cytoskeleton;Arp2/3 protein complex;cytosol;extracellular exosome;filamentous actin;focal adhesion;growth cone leading edge;lamellipodium;membrane;nucleus;site of double-strand break	Bacterial invasion of epithelial cells;Endocytosis;Fc gamma R-mediated phagocytosis;Pathogenic Escherichia coli infection;Regulation of actin cytoskeleton;Salmonella infection;Shigellosis	Clathrin-mediated endocytosis;EPHB-mediated forward signaling;Regulation of actin dynamics for phagocytic cup formation;RHO GTPases Activate WASPs and WAVEs	Arp2/3 protein complex					7	7	7	37.1	37.1	37.1	20.546	0	57.602	4953900000	10	86	7	7	7	1	6	7	6	7	6	5	5
	0.0366631	-0.0129042	O15155	O15155	BET1 homolog	BET1	291	sp|O15155|BET1_HUMAN BET1 homolog OS=Homo sapiens OX=9606 GN=BET1 PE=1 SV=1		Color2 [DarkGray]	1	4					COPII vesicle coating;endoplasmic reticulum to Golgi vesicle-mediated transport;protein transport;vesicle fusion with Golgi apparatus	SNAP receptor activity	endoplasmic reticulum membrane;endoplasmic reticulum-Golgi intermediate compartment membrane;Golgi membrane;Golgi trans cisterna;integral component of Golgi membrane;membrane;SNARE complex;transport vesicle	SNARE interactions in vesicular transport	COPII-mediated vesicle transport;COPI-mediated anterograde transport						2	2	2	24.6	24.6	24.6	13.289	0	38.107	1820300000	3	33	2	2	2	1	2	2	2	2	2	2	2
	0.159269	-0.0773726	O15156	O15156	Zinc finger and BTB domain-containing protein 7B	ZBTB7B	292	sp|O15156|ZBT7B_HUMAN Zinc finger and BTB domain-containing protein 7B OS=Homo sapiens OX=9606 GN=ZBTB7B PE=1 SV=2		Color2 [DarkGray]	1	4					adaptive thermogenesis;ectoderm development;interleukin-17 secretion;lactation;negative regulation of CD8-positive, alpha-beta T cell differentiation;negative regulation of gene expression;negative regulation of NK T cell proliferation;negative regulation of T-helper 17 cell differentiation;negative regulation of transcription by RNA polymerase II;NK T cell differentiation;positive regulation of …	DNA-binding transcription activator activity, RNA polymerase II-specific;DNA-binding transcription factor activity, RNA polymerase II-specific;enhancer sequence-specific DNA binding;histone deacetylase binding;metal ion binding;protein homodimerization activity;RNA polymerase II proximal promoter sequence-specific DNA binding	nucleoplasm;nucleus								2	2	2	4.1	4.1	4.1	58.026	0.0010302	2.292	233740000	13	20	2	2	2	1	2	2	2	2	2	2	2
	0.74942	-0.126073	O15160	O15160	DNA-directed RNA polymerases I and III subunit RPAC1	POLR1C	293	sp|O15160|RPAC1_HUMAN DNA-directed RNA polymerases I and III subunit RPAC1 OS=Homo sapiens OX=9606 GN=POLR1C PE=1 SV=1		Color2 [DarkGray]	1	4					positive regulation of gene expression, epigenetic;termination of RNA polymerase I transcription;transcription by RNA polymerase I;transcription by RNA polymerase III;transcription initiation from RNA polymerase I promoter	DNA binding;DNA-directed 5'-3' RNA polymerase activity;protein dimerization activity	cytosol;nucleoplasm;nucleus;RNA polymerase I complex;RNA polymerase III complex	Cytosolic DNA-sensing pathway;RNA polymerase	B-WICH complex positively regulates rRNA expression;Cytosolic sensors of pathogen-associated DNA;NoRC negatively regulates rRNA expression;RNA Polymerase I Chain Elongation;RNA Polymerase I Promoter Escape;RNA Polymerase I Transcription Initiation;RNA Polymerase I Transcription Termination;RNA Polymerase III Abortive And Retractive Initiation;RNA Polymerase III Chain Elongation;RNA Polymerase III…						14	14	14	57.2	57.2	57.2	39.249	0	231.24	9458100000	17	132	14	14	14	1	13	14	13	12	13	12	14
	0.0803048	0.0561921	O15162	O15162	Phospholipid scramblase 1	PLSCR1	294	sp|O15162|PLS1_HUMAN Phospholipid scramblase 1 OS=Homo sapiens OX=9606 GN=PLSCR1 PE=1 SV=1		Color2 [DarkGray]	1	4					acute-phase response;apoptotic process;defense response to virus;negative regulation of viral genome replication;phosphatidylserine biosynthetic process;plasma membrane phospholipid scrambling;platelet activation;positive regulation of DNA topoisomerase (ATP-hydrolyzing) activity;positive regulation of gene expression;positive regulation of innate immune response;positive regulation of transcript…	calcium ion binding;CD4 receptor binding;DNA binding;DNA-binding transcription activator activity, RNA polymerase II-specific;enzyme binding;epidermal growth factor receptor binding;phospholipid scramblase activity;SH3 domain binding	collagen-containing extracellular matrix;cytoplasm;cytosol;extracellular exosome;Golgi apparatus;integral component of plasma membrane;membrane;membrane raft;nucleolus;nucleus;perinuclear region of cytoplasm;plasma membrane								3	3	3	15.7	15.7	15.7	35.049	0	49.842	275270000	9	25	3	3	3	1	1	1	2	2	1	2	2
	0.903496	-0.298495	O15164	O15164	Transcription intermediary factor 1-alpha	TRIM24	295	sp|O15164|TIF1A_HUMAN Transcription intermediary factor 1-alpha OS=Homo sapiens OX=9606 GN=TRIM24 PE=1 SV=3	2.3.2.27	Color2 [DarkGray]	1	4					calcium ion homeostasis;cellular response to estrogen stimulus;negative regulation of cell proliferation;negative regulation of transcription, DNA-templated;positive regulation of transcription, DNA-templated;protein autophosphorylation;protein catabolic process;protein ubiquitination;regulation of apoptotic process;regulation of protein stability;regulation of signal transduction by p53 class me…	chromatin binding;estrogen response element binding;lysine-acetylated histone binding;nuclear receptor binding;p53 binding;protein tyrosine kinase activity;signaling receptor binding;transcription coactivator activity;ubiquitin protein ligase activity;ubiquitin-protein transferase activity;zinc ion binding	cytosol;nuclear euchromatin;nucleoplasm;nucleus;perichromatin fibrils		Signaling by BRAF and RAF fusions;Signaling by cytosolic FGFR1 fusion mutants;Signaling by FGFR1 in disease						8	7	7	8.5	7.7	7.7	116.83	0	11.181	492580000	58	37	8	7	7	1	5	6	4	5	6	6	5
	0.519702	-0.0964759	O15173	O15173	Membrane-associated progesterone receptor component 2	PGRMC2	296	sp|O15173|PGRC2_HUMAN Membrane-associated progesterone receptor component 2 OS=Homo sapiens OX=9606 GN=PGRMC2 PE=1 SV=1		Color2 [DarkGray]	1	4						steroid binding;steroid hormone receptor activity	integral component of membrane;membrane;nuclear envelope								10	9	9	44.4	40.4	40.4	23.818	0	179.3	11748000000	9	92	10	9	9	1	9	9	9	9	8	8	9
	0.405612	0.139627	O15182	O15182	Centrin-3	CETN3	297	sp|O15182|CETN3_HUMAN Centrin-3 OS=Homo sapiens OX=9606 GN=CETN3 PE=1 SV=2		Color2 [DarkGray]	1	4					calcium-mediated signaling;cell division;centrosome cycle;microtubule nucleation;mitotic spindle pole body duplication;spindle pole body duplication	calcium ion binding;microtubule binding	centriole;centrosome;half bridge of spindle pole body;nucleolus;nucleus;transcription export complex 2								3	3	3	34.1	34.1	34.1	19.55	0	11.504	481350000	11	31	3	3	3	1	2	3	2	2	2	2	2
	0.113868	-0.150686	Q9GZU7;O15194	Q9GZU7;O15194	Carboxy-terminal domain RNA polymerase II polypeptide A small phosphatase 1;CTD small phosphatase-like protein	CTDSP1;CTDSPL	298	sp|Q9GZU7|CTDS1_HUMAN Carboxy-terminal domain RNA polymerase II polypeptide A small phosphatase 1 OS=Homo sapiens OX=9606 GN=CTDSP1 PE=1 SV=1;sp|O15194|CTDSL_HUMAN CTD small phosphatase-like protein OS=Homo sapiens OX=9606 GN=CTDSPL PE=1 SV=2	3.1.3.16	Color2 [DarkGray]	1	4					negative regulation of G1/S transition of mitotic cell cycle;negative regulation of neuron differentiation;negative regulation of protein phosphorylation;protein dephosphorylation;regulation of transcription by RNA polymerase II	metal ion binding;phosphoprotein phosphatase activity;RNA polymerase II CTD heptapeptide repeat phosphatase activity	extracellular exosome;nucleoplasm;nucleus								1	1	1	3.8	3.8	3.8	29.203	0.0040896	1.5869	67954000	11	5	NaN	NaN	NaN	2	1	1	1	0	1	0	1
	0.638006	0.189255	O15212	O15212	Prefoldin subunit 6	PFDN6	299	sp|O15212|PFD6_HUMAN Prefoldin subunit 6 OS=Homo sapiens OX=9606 GN=PFDN6 PE=1 SV=1		Color2 [DarkGray]	1	4					chaperone-mediated protein complex assembly;protein folding	chaperone binding;unfolded protein binding	cytoplasm;prefoldin complex		Prefoldin mediated transfer of substrate to CCT/TriC	CCT-Prefoldin complex;CCT-Prefoldin complex, testis specific;Prefoldin complex					5	5	5	43.4	43.4	43.4	14.582	0	92.48	10398000000	8	77	5	5	5	1	5	5	5	5	5	5	5
	0.993979	-0.158183	O15213	O15213	WD repeat-containing protein 46	WDR46	300	sp|O15213|WDR46_HUMAN WD repeat-containing protein 46 OS=Homo sapiens OX=9606 GN=WDR46 PE=1 SV=3		Color2 [DarkGray]	1	4					maturation of SSU-rRNA from tricistronic rRNA transcript (SSU-rRNA, 5.8S rRNA, LSU-rRNA);rRNA processing	RNA binding	nucleolus;nucleoplasm;small-subunit processome		Major pathway of rRNA processing in the nucleolus and cytosol;rRNA modification in the nucleus and cytosol						16	16	16	33	33	33	68.07	0	166.16	5533200000	25	145	16	16	16	1	13	14	13	13	13	13	13
	0.843324	-0.243231	O15226	O15226	NF-kappa-B-repressing factor	NKRF	301	sp|O15226|NKRF_HUMAN NF-kappa-B-repressing factor OS=Homo sapiens OX=9606 GN=NKRF PE=1 SV=2		Color2 [DarkGray]	1	4					negative regulation of transcription, DNA-templated;positive regulation of transcription by RNA polymerase II	DNA-binding transcription activator activity, RNA polymerase II-specific;RNA binding;RNA polymerase II proximal promoter sequence-specific DNA binding	nucleolus;nucleoplasm;nucleus								14	14	14	25.4	25.4	25.4	77.672	0	47.781	1735100000	40	89	14	14	14	1	11	11	13	11	9	11	10
	0.134423	0.0426871	O15228	O15228	Dihydroxyacetone phosphate acyltransferase	GNPAT	302	sp|O15228|GNPAT_HUMAN Dihydroxyacetone phosphate acyltransferase OS=Homo sapiens OX=9606 GN=GNPAT PE=1 SV=1	2.3.1.42	Color2 [DarkGray]	1	4					cerebellum morphogenesis;ether lipid biosynthetic process;fatty acid metabolic process;membrane organization;paranodal junction assembly;phosphatidic acid biosynthetic process;phospholipid biosynthetic process;protein targeting to peroxisome;response to drug;response to fatty acid;response to nutrient;response to starvation;synapse assembly	glycerone-phosphate O-acyltransferase activity;palmitoyl-CoA hydrolase activity;signaling receptor binding	cytosol;membrane;mitochondrial membrane;peroxisomal matrix;peroxisomal membrane;peroxisome	Glycerophospholipid metabolism;Peroxisome	Peroxisomal protein import;Plasmalogen biosynthesis;Synthesis of PA	AGPS-GNPAT complex					10	10	10	23.4	23.4	23.4	77.187	0	28.67	1038300000	39	58	10	10	10	1	6	5	6	7	7	4	4
	0.182146	-0.0459747	O15231	O15231	Zinc finger protein 185	ZNF185	303	sp|O15231|ZN185_HUMAN Zinc finger protein 185 OS=Homo sapiens OX=9606 GN=ZNF185 PE=1 SV=3		Color2 [DarkGray]	1	4						actin filament binding;zinc ion binding	actin cytoskeleton;cytoplasm;focal adhesion								26	26	26	50.5	50.5	50.5	73.525	0	320.52	7568800000	41	260	26	26	26	1	23	25	21	24	22	21	24
	0.273588	-0.0512304	O15234	O15234	Protein CASC3	CASC3	304	sp|O15234|CASC3_HUMAN Protein CASC3 OS=Homo sapiens OX=9606 GN=CASC3 PE=1 SV=2		Color2 [DarkGray]	1	4					intracellular mRNA localization;mRNA 3'-end processing;mRNA export from nucleus;mRNA splicing, via spliceosome;nuclear-transcribed mRNA catabolic process, nonsense-mediated decay;regulation of translation;RNA export from nucleus	enzyme binding;identical protein binding;RNA binding;ubiquitin protein ligase binding	cytoplasmic stress granule;cytosol;dendrite;exon-exon junction complex;nuclear membrane;nuclear speck;nucleoplasm;perinuclear region of cytoplasm	mRNA surveillance pathway;RNA transport	Cleavage of Growing Transcript in the Termination Region;mRNA 3'-end processing;mRNA Splicing - Major Pathway;Nonsense Mediated Decay (NMD) enhanced by the Exon Junction Complex (EJC);Regulation of expression of SLITs and ROBOs;Transport of Mature mRNA derived from an Intron-Containing Transcript	EIF4A3-MLN51 complex;Exon junction complex (EIF4A3, MLN51, MAGOH, Y14);Exon junction complex (EIF4A3, MLN51, UPF3B, MAGOH, Y14);Exon junction complex (EIF4A3, MLN51, UPF3B, MAGOH, Y14, PYM)					4	4	4	10.5	10.5	10.5	76.277	0	5.3122	419430000	27	26	4	4	4	1	3	2	2	3	3	2	2
	1.01525	-0.206941	O15235	O15235	28S ribosomal protein S12, mitochondrial	MRPS12	305	sp|O15235|RT12_HUMAN 28S ribosomal protein S12, mitochondrial OS=Homo sapiens OX=9606 GN=MRPS12 PE=1 SV=1		Color2 [DarkGray]	1	4					mitochondrial translation;mitochondrial translational elongation;mitochondrial translational termination;translation	RNA binding;structural constituent of ribosome	mitochondrial inner membrane;mitochondrial ribosome;mitochondrial small ribosomal subunit	Ribosome	Mitochondrial translation elongation;Mitochondrial translation initiation;Mitochondrial translation termination	28S ribosomal subunit, mitochondrial;55S ribosome, mitochondrial	+	Matrix	Mitochondrial central dogma;Mitochondrial ribosome;Translation		7	7	7	46.4	46.4	46.4	15.173	0	45.114	3163600000	7	78	7	7	7	1	7	7	7	6	6	5	6
	0.812357	-0.309144	O15239	O15239	NADH dehydrogenase [ubiquinone] 1 alpha subcomplex subunit 1	NDUFA1	306	sp|O15239|NDUA1_HUMAN NADH dehydrogenase [ubiquinone] 1 alpha subcomplex subunit 1 OS=Homo sapiens OX=9606 GN=NDUFA1 PE=1 SV=1		Color2 [DarkGray]	1	4					mitochondrial electron transport, NADH to ubiquinone;mitochondrial respiratory chain complex I assembly	NADH dehydrogenase (ubiquinone) activity	cytosol;integral component of membrane;mitochondrial inner membrane;mitochondrial membrane;mitochondrial respiratory chain complex I;mitochondrion	Alzheimer disease;Huntington disease;Metabolic pathways;Non-alcoholic fatty liver disease (NAFLD);Oxidative phosphorylation;Parkinson disease;Retrograde endocannabinoid signaling;Thermogenesis	Complex I biogenesis;Respiratory electron transport	Ecsit complex (ECSIT, MT-CO2, NDUFA1, MT-ND1, TRAF6, NDUFAF1);Respiratory chain complex I (gamma subunit) mitochondrial;Respiratory chain complex I (holoenzyme), mitochondrial	+	MIM	CI subunits;Complex I;OXPHOS;OXPHOS subunits	CI;CI_plus_assembly;OXPHOS;OXPHOS_plus_assembly	1	1	1	18.6	18.6	18.6	8.0723	0.0005321	2.8114	458360000	2	19	1	1	1	1	1	1	1	1	1	1	1
	0.561417	0.656186	O15240	O15240	Neurosecretory protein VGF;Neuroendocrine regulatory peptide-1;Neuroendocrine regulatory peptide-2;Antimicrobial peptide VGF[554-577]	VGF	307	sp|O15240|VGF_HUMAN Neurosecretory protein VGF OS=Homo sapiens OX=9606 GN=VGF PE=1 SV=2		Color2 [DarkGray]	1	4					cellular protein metabolic process;defense response to bacterium;generation of precursor metabolites and energy;glucose homeostasis;insulin secretion;ovarian follicle development;post-translational protein modification;response to cAMP;response to cold;response to dietary excess;response to insulin;sexual reproduction	growth factor activity;neuropeptide hormone activity	cytoplasmic vesicle;endoplasmic reticulum lumen;extracellular space;Golgi apparatus;intracellular membrane-bounded organelle;transport vesicle		Post-translational protein phosphorylation;Regulation of Insulin-like Growth Factor (IGF) transport and uptake by Insulin-like Growth Factor Binding Proteins (IGFBPs)						3	3	3	8	8	8	67.257	0	4.3304	273920000	37	15	3	3	3	1	3	2	0	1	3	2	0
	0.771685	-0.425712	O15243	O15243	Leptin receptor gene-related protein	LEPROT	308	sp|O15243|OBRG_HUMAN Leptin receptor gene-related protein OS=Homo sapiens OX=9606 GN=LEPROT PE=1 SV=1		Color2 [DarkGray]	1	4					late endosome to vacuole transport via multivesicular body sorting pathway;negative regulation of growth hormone receptor signaling pathway;negative regulation of JAK-STAT cascade;negative regulation of protein localization to cell surface;positive regulation of protein targeting to mitochondrion	signaling receptor binding	endosome;endosome membrane;Golgi apparatus;Golgi membrane;integral component of membrane								1	1	1	9.9	9.9	9.9	14.254	0.0050472	1.5171	12038000	4	1	1	1	1	1	0	0	0	1	0	0	0
	0.668191	-0.157715	O15258	O15258	Protein RER1	RER1	309	sp|O15258|RER1_HUMAN Protein RER1 OS=Homo sapiens OX=9606 GN=RER1 PE=1 SV=1		Color2 [DarkGray]	1	4					positive regulation of protein localization to plasma membrane;protein retention in ER lumen;retrograde vesicle-mediated transport, Golgi to endoplasmic reticulum;skeletal muscle acetylcholine-gated channel clustering	acetylcholine receptor binding	cell surface;endoplasmic reticulum;endoplasmic reticulum-Golgi intermediate compartment;Golgi apparatus;integral component of Golgi membrane;plasma membrane								5	5	5	29.6	29.6	29.6	22.958	0	27.337	1559900000	8	71	5	5	5	1	5	5	5	5	4	4	5
	0.0906246	0.038572	O15260	O15260	Surfeit locus protein 4	SURF4	310	sp|O15260|SURF4_HUMAN Surfeit locus protein 4 OS=Homo sapiens OX=9606 GN=SURF4 PE=1 SV=3		Color2 [DarkGray]	1	4					Golgi organization;neutrophil degranulation;positive regulation of organelle organization;retrograde vesicle-mediated transport, Golgi to endoplasmic reticulum		azurophil granule membrane;cytosol;endoplasmic reticulum membrane;endoplasmic reticulum-Golgi intermediate compartment;endoplasmic reticulum-Golgi intermediate compartment membrane;Golgi membrane;integral component of membrane;plasma membrane;transport vesicle		COPI-dependent Golgi-to-ER retrograde traffic;Neutrophil degranulation	SPG33-SURF4 complex					5	5	5	23.8	23.8	23.8	30.394	0	217.01	9500100000	11	130	5	5	5	1	5	5	5	5	5	5	5
	0.252276	-0.0794881	O15269	O15269	Serine palmitoyltransferase 1	SPTLC1	311	sp|O15269|SPTC1_HUMAN Serine palmitoyltransferase 1 OS=Homo sapiens OX=9606 GN=SPTLC1 PE=1 SV=1	2.3.1.50	Color2 [DarkGray]	1	4					ceramide biosynthetic process;positive regulation of lipophagy;sphinganine biosynthetic process;sphingolipid biosynthetic process;sphingolipid metabolic process;sphingomyelin biosynthetic process;sphingosine biosynthetic process	pyridoxal phosphate binding;serine C-palmitoyltransferase activity	endoplasmic reticulum;endoplasmic reticulum membrane;integral component of membrane;serine C-palmitoyltransferase complex;SPOTS complex	Metabolic pathways;Sphingolipid metabolism;Sphingolipid signaling pathway	Sphingolipid de novo biosynthesis	ORMDL3-SPTLC1 complex;Serine-palmitoyltransferase (SPTLC1, SPTLC2) complex;Serine-palmitoyltransferase (SPTLC1, SPTLC2, SPTLC3) complex;Serine-palmitoyltransferase (SPTLC1, SPTLC2, ssSPTa) complex;Serine-palmitoyltransferase (SPTLC1, SPTLC2, ssSPTb) complex;Serine-palmitoyltransferase (SPTLC1, SPTLC3) complex;Serine-palmitoyltransferase (SPTLC1, SPTLC3, ssSPTa) complex;Serine-palmitoyltransferase…					8	8	8	21.4	21.4	21.4	52.743	0	172.31	5760800000	21	112	8	8	8	1	8	8	8	8	8	7	7
	0.674625	0.175365	O15270	O15270	Serine palmitoyltransferase 2	SPTLC2	312	sp|O15270|SPTC2_HUMAN Serine palmitoyltransferase 2 OS=Homo sapiens OX=9606 GN=SPTLC2 PE=1 SV=1	2.3.1.50	Color2 [DarkGray]	1	4					ceramide biosynthetic process;positive regulation of lipophagy;sphinganine biosynthetic process;sphingolipid biosynthetic process;sphingomyelin biosynthetic process;sphingosine biosynthetic process	pyridoxal phosphate binding;serine C-palmitoyltransferase activity	endoplasmic reticulum membrane;integral component of membrane;serine C-palmitoyltransferase complex	Metabolic pathways;Sphingolipid metabolism;Sphingolipid signaling pathway	Sphingolipid de novo biosynthesis	Serine-palmitoyltransferase (SPTLC1, SPTLC2) complex;Serine-palmitoyltransferase (SPTLC1, SPTLC2, SPTLC3) complex;Serine-palmitoyltransferase (SPTLC1, SPTLC2, ssSPTa) complex;Serine-palmitoyltransferase (SPTLC1, SPTLC2, ssSPTb) complex	+	Membrane	Lipid metabolism;Metabolism;Phospholipid metabolism		12	12	12	29.7	29.7	29.7	62.924	0	36.399	1764800000	34	81	12	12	12	1	9	7	9	9	6	6	10
	0.303445	0.256981	O15287	O15287	Fanconi anemia group G protein	FANCG	313	sp|O15287|FANCG_HUMAN Fanconi anemia group G protein OS=Homo sapiens OX=9606 GN=FANCG PE=1 SV=1		Color2 [DarkGray]	1	4					DNA repair;interstrand cross-link repair;mitochondrion organization;ovarian follicle development;response to radiation;spermatid development	damaged DNA binding	cytosol;Fanconi anaemia nuclear complex;mitochondrion;nucleolus;nucleoplasm;plasma membrane	Fanconi anemia pathway	Fanconi Anemia Pathway	BRAFT complex;FA complex (Fanconi anemia complex);FA complex (Fanconi anemia complex), cytoplasmic;FA core complex (Fanconi anemia core complex);FA core complex 1 (Fanconi anemia core complex 1);Fanconi anemia FAAP100 complex					1	1	1	2.3	2.3	2.3	68.553	0.0015088	1.914	77579000	36	10	1	1	1	1	1	1	1	1	1	1	1
	0.232888	-0.034174	O15294	O15294	UDP-N-acetylglucosamine--peptide N-acetylglucosaminyltransferase 110 kDa subunit	OGT	314	sp|O15294|OGT1_HUMAN UDP-N-acetylglucosamine--peptide N-acetylglucosaminyltransferase 110 kDa subunit OS=Homo sapiens OX=9606 GN=OGT PE=1 SV=3	2.4.1.255	Color2 [DarkGray]	1	4					apoptotic process;circadian regulation of gene expression;histone H3-K4 trimethylation;histone H4-K16 acetylation;histone H4-K5 acetylation;histone H4-K8 acetylation;negative regulation of proteasomal ubiquitin-dependent protein catabolic process;negative regulation of protein ubiquitination;phosphatidylinositol-mediated signaling;positive regulation of cold-induced thermogenesis;positive regulat…	acetylglucosaminyltransferase activity;phosphatidylinositol-3,4,5-trisphosphate binding;protein N-acetylglucosaminyltransferase activity;protein O-GlcNAc transferase activity	cell projection;cytosol;histone acetyltransferase complex;mitochondrial membrane;nucleoplasm;nucleus;plasma membrane;protein-containing complex	Insulin resistance;Other types of O-glycan biosynthesis	HATs acetylate histones;UCH proteinases	ASXL1-HCFC1-OGT complex;HCF-1 complex;KMT2E-OGT-USP7 complex;MLL1 complex;MLL2 complex;NSL complex;OGT-HIRA complex;OGT-TRAK1-TRAK2 complex;Set1A complex;Set1B complex					33	33	33	38.1	38.1	38.1	116.92	0	323.31	9921500000	50	311	33	33	33	1	30	29	23	25	27	29	29
	0.509838	-0.289872	O15297	O15297	Protein phosphatase 1D	PPM1D	315	sp|O15297|PPM1D_HUMAN Protein phosphatase 1D OS=Homo sapiens OX=9606 GN=PPM1D PE=1 SV=1	3.1.3.16	Color2 [DarkGray]	1	4					cellular response to starvation;chromatin silencing;DNA damage response, signal transduction by p53 class mediator;DNA methylation;G2/M transition of mitotic cell cycle;negative regulation of cell proliferation;negative regulation of gene expression, epigenetic;peptidyl-threonine dephosphorylation;protein dephosphorylation;response to bacterium;response to radiation;transcription initiation from …	magnesium-dependent protein serine/threonine phosphatase activity;metal ion binding;mitogen-activated protein kinase binding;protein serine/threonine kinase activity;protein serine/threonine phosphatase activity	cytosol;nucleoplasm;nucleus	p53 signaling pathway	Transcriptional regulation by RUNX2	CDC5L complex					5	5	5	11.4	11.4	11.4	66.674	0.00018653	3.7168	60661000	30	9	5	5	5	1	1	3	2	2	3	1	1
	0.378102	0.137555	O15305	O15305	Phosphomannomutase 2	PMM2	316	sp|O15305|PMM2_HUMAN Phosphomannomutase 2 OS=Homo sapiens OX=9606 GN=PMM2 PE=1 SV=1	5.4.2.8	Color2 [DarkGray]	1	4					GDP-mannose biosynthetic process;mannose metabolic process;protein glycosylation;protein N-linked glycosylation;protein targeting to ER	phosphomannomutase activity	cytosol;neuronal cell body;nucleus	Amino sugar and nucleotide sugar metabolism;Fructose and mannose metabolism;Metabolic pathways	Defective PMM2 causes PMM2-CDG (CDG-1a);Synthesis of GDP-mannose						7	7	7	36.2	36.2	36.2	28.082	0	53.248	1385500000	16	48	7	7	7	1	5	6	4	6	6	7	5
	0.750614	0.405049	O15318	O15318	DNA-directed RNA polymerase III subunit RPC7	POLR3G	317	sp|O15318|RPC7_HUMAN DNA-directed RNA polymerase III subunit RPC7 OS=Homo sapiens OX=9606 GN=POLR3G PE=1 SV=2		Color2 [DarkGray]	1	4					cell proliferation;defense response to virus;innate immune response;positive regulation of innate immune response;positive regulation of interferon-beta production;regulation of transcription by RNA polymerase III;transcription by RNA polymerase III	DNA-directed 5'-3' RNA polymerase activity	cytosol;nucleoplasm;nucleus;RNA polymerase III complex	Cytosolic DNA-sensing pathway;RNA polymerase	Cytosolic sensors of pathogen-associated DNA;RNA Polymerase III Abortive And Retractive Initiation;RNA Polymerase III Chain Elongation;RNA Polymerase III Transcription Initiation From Type 1 Promoter;RNA Polymerase III Transcription Initiation From Type 2 Promoter;RNA Polymerase III Transcription Initiation From Type 3 Promoter;RNA Polymerase III Transcription Termination						2	2	2	15.7	15.7	15.7	25.914	0	7.6782	454060000	8	24	2	2	2	1	2	2	2	2	2	2	2
	1.00655	0.287665	O15347	O15347	High mobility group protein B3	HMGB3	319	sp|O15347|HMGB3_HUMAN High mobility group protein B3 OS=Homo sapiens OX=9606 GN=HMGB3 PE=1 SV=4		Color2 [DarkGray]	1	4					chromatin remodeling;DNA geometric change;DNA recombination;innate immune response;multicellular organism development;positive regulation of innate immune response;positive regulation of transcription by RNA polymerase II;regulation of transcription by RNA polymerase II	DNA binding, bending;double-stranded DNA binding;four-way junction DNA binding;RNA binding;transcription factor binding	cytoplasm;nuclear chromatin								9	9	9	47.5	47.5	47.5	22.98	0	158.78	3857700000	6	90	9	9	9	1	8	7	6	8	8	8	6
	0.545775	0.134654	O15355	O15355	Protein phosphatase 1G	PPM1G	320	sp|O15355|PPM1G_HUMAN Protein phosphatase 1G OS=Homo sapiens OX=9606 GN=PPM1G PE=1 SV=1	3.1.3.16	Color2 [DarkGray]	1	4					cell cycle arrest;peptidyl-threonine dephosphorylation;protein dephosphorylation	magnesium-dependent protein serine/threonine phosphatase activity;metal ion binding;protein serine/threonine phosphatase activity	cytoplasm;membrane;nucleoplasm;nucleus			Spliceosome					15	15	15	38.8	38.8	38.8	59.271	0	323.31	14296000000	25	190	15	15	15	1	13	13	11	13	13	14	11
	1.50349	0.269745	O15357	O15357	Phosphatidylinositol 3,4,5-trisphosphate 5-phosphatase 2	INPPL1	321	sp|O15357|SHIP2_HUMAN Phosphatidylinositol 3,4,5-trisphosphate 5-phosphatase 2 OS=Homo sapiens OX=9606 GN=INPPL1 PE=1 SV=2	3.1.3.86	Color2 [DarkGray]	1	4					actin filament organization;cell adhesion;cytokine-mediated signaling pathway;endochondral ossification;endocytosis;glucose metabolic process;immune system process;inositol phosphate metabolic process;negative regulation of cell proliferation;negative regulation of gene expression;phosphatidylinositol biosynthetic process;phosphatidylinositol dephosphorylation;post-embryonic development;response …	actin binding;inositol-1,3,4,5-tetrakisphosphate 5-phosphatase activity;phosphatidylinositol-3,4,5-trisphosphate 5-phosphatase activity;SH2 domain binding;SH3 domain binding	cytoskeleton;cytosol;filopodium;Golgi apparatus;lamellipodium;plasma membrane	B cell receptor signaling pathway;Fc gamma R-mediated phagocytosis;Inositol phosphate metabolism;Insulin signaling pathway;Metabolic pathways;Phosphatidylinositol signaling system	Interleukin receptor SHC signaling;Synthesis of IP3 and IP4 in the cytosol;Synthesis of PIPs at the plasma membrane						11	11	11	11.6	11.6	11.6	138.6	0	42.888	1231100000	67	77	11	11	11	1	9	9	6	10	8	8	6
	0.44986	-0.0950197	O15371	O15371	Eukaryotic translation initiation factor 3 subunit D	EIF3D	322	sp|O15371|EIF3D_HUMAN Eukaryotic translation initiation factor 3 subunit D OS=Homo sapiens OX=9606 GN=EIF3D PE=1 SV=1		Color2 [DarkGray]	1	4					cap-dependent translational initiation;formation of cytoplasmic translation initiation complex;IRES-dependent viral translational initiation;positive regulation of mRNA binding;positive regulation of translation;translational initiation;viral translational termination-reinitiation	mRNA cap binding;RNA binding;translation initiation factor activity	cytosol;eukaryotic 43S preinitiation complex;eukaryotic 48S preinitiation complex;eukaryotic translation initiation factor 3 complex;eukaryotic translation initiation factor 3 complex, eIF3m;membrane	RNA transport	Formation of a pool of free 40S subunits;Formation of the ternary complex, and subsequently, the 43S complex;GTP hydrolysis and joining of the 60S ribosomal subunit;L13a-mediated translational silencing of Ceruloplasmin expression;Ribosomal scanning and start codon recognition;Translation initiation complex formation	eIF3 complex (EIF3S6, EIF3S5, EIF3S4, EIF3S3, EIF3S6IP, EIF3S2, EIF3S9, EIF3S12, EIF3S10, EIF3S8, EIF3S1, EIF3S7);eIF3 complex (EIF3S6, EIF3S5, EIF3S4, EIF3S3, EIF3S6IP, EIF3S2, EIF3S9, EIF3S12, EIF3S10, EIF3S8, EIF3S1, EIF3S7, PCID1)					20	20	20	45.8	45.8	45.8	63.972	0	323.31	14715000000	25	262	20	20	20	1	16	17	15	15	19	19	18
	1.12022	-0.151263	O15372	O15372	Eukaryotic translation initiation factor 3 subunit H	EIF3H	323	sp|O15372|EIF3H_HUMAN Eukaryotic translation initiation factor 3 subunit H OS=Homo sapiens OX=9606 GN=EIF3H PE=1 SV=1		Color2 [DarkGray]	1	4					formation of cytoplasmic translation initiation complex;regulation of translational initiation;translational initiation	metallopeptidase activity;RNA binding;translation initiation factor activity	cytosol;eukaryotic 43S preinitiation complex;eukaryotic 48S preinitiation complex;eukaryotic translation initiation factor 3 complex;eukaryotic translation initiation factor 3 complex, eIF3m;extracellular exosome;membrane;polysomal ribosome	Measles;RNA transport	Formation of a pool of free 40S subunits;Formation of the ternary complex, and subsequently, the 43S complex;GTP hydrolysis and joining of the 60S ribosomal subunit;L13a-mediated translational silencing of Ceruloplasmin expression;Ribosomal scanning and start codon recognition;Translation initiation complex formation	eIF3 complex (EIF3S6, EIF3S5, EIF3S4, EIF3S3, EIF3S6IP, EIF3S2, EIF3S9, EIF3S12, EIF3S10, EIF3S8, EIF3S1, EIF3S7);eIF3 complex (EIF3S6, EIF3S5, EIF3S4, EIF3S3, EIF3S6IP, EIF3S2, EIF3S9, EIF3S12, EIF3S10, EIF3S8, EIF3S1, EIF3S7, PCID1)					15	15	15	45.2	45.2	45.2	39.93	0	134.47	10726000000	20	157	15	15	15	1	12	13	14	13	12	13	14
	0.154093	-0.0316312	O15381	O15381	Nuclear valosin-containing protein-like	NVL	325	sp|O15381|NVL_HUMAN Nuclear valosin-containing protein-like OS=Homo sapiens OX=9606 GN=NVL PE=1 SV=1		Color2 [DarkGray]	1	4					positive regulation of protein binding;positive regulation of telomerase activity;regulation of protein localization to nucleolus;ribosomal large subunit biogenesis;ribosome biogenesis;rRNA processing	ATP binding;ATPase activity;preribosome binding;RNA binding	membrane;nucleolus;nucleoplasm;nucleus;telomerase holoenzyme complex	Ribosome biogenesis in eukaryotes							14	14	14	25	25	25	95.05	0	84.859	1651700000	47	129	14	14	14	1	11	10	9	11	8	10	10
	0.446234	-0.135488	O15382	O15382	Branched-chain-amino-acid aminotransferase, mitochondrial	BCAT2	326	sp|O15382|BCAT2_HUMAN Branched-chain-amino-acid aminotransferase, mitochondrial OS=Homo sapiens OX=9606 GN=BCAT2 PE=1 SV=2	2.6.1.42	Color2 [DarkGray]	1	4					branched-chain amino acid biosynthetic process;branched-chain amino acid catabolic process;cellular response to leukemia inhibitory factor;isoleucine catabolic process;leucine biosynthetic process;regulation of hormone levels;valine biosynthetic process	branched-chain-amino-acid transaminase activity;L-isoleucine transaminase activity;L-leucine transaminase activity;L-valine transaminase activity	mitochondrial matrix;mitochondrion	2-Oxocarboxylic acid metabolism;Biosynthesis of amino acids;Cysteine and methionine metabolism;Metabolic pathways;Pantothenate and CoA biosynthesis;Valine, leucine and isoleucine biosynthesis;Valine, leucine and isoleucine degradation	Branched-chain amino acid catabolism		+	Matrix	Amino acid metabolism;Branched-chain amino acid metabolism;Metabolism		13	13	13	45.4	45.4	45.4	44.287	0	49.016	2627000000	19	123	13	13	13	1	10	10	9	10	12	10	10
	0.0255685	0.00722313	O15392	O15392	Baculoviral IAP repeat-containing protein 5	BIRC5	327	sp|O15392|BIRC5_HUMAN Baculoviral IAP repeat-containing protein 5 OS=Homo sapiens OX=9606 GN=BIRC5 PE=1 SV=3		Color2 [DarkGray]	1	4					apoptotic process;cell division;chromosome segregation;cytokine-mediated signaling pathway;establishment of chromosome localization;G2/M transition of mitotic cell cycle;mitotic cell cycle;mitotic cytokinesis;mitotic spindle assembly;mitotic spindle assembly checkpoint;negative regulation of apoptotic process;negative regulation of cysteine-type endopeptidase activity involved in apoptotic proces…	chaperone binding;cobalt ion binding;cofactor binding;cysteine-type endopeptidase inhibitor activity;cysteine-type endopeptidase inhibitor activity involved in apoptotic process;enzyme binding;identical protein binding;metal ion binding;microtubule binding;protein heterodimerization activity;protein homodimerization activity;Ran GTPase binding;tubulin binding;zinc ion binding	centriole;chromosome passenger complex;chromosome, centromeric region;condensed chromosome kinetochore;cytoplasm;cytoplasmic microtubule;cytosol;interphase microtubule organizing center;midbody;nuclear chromosome;nucleoplasm;nucleus;spindle microtubule	Apoptosis;Apoptosis - multiple species;Colorectal cancer;Hepatitis B;Hippo signaling pathway;Pathways in cancer;Platinum drug resistance	Amplification of signal from unattached kinetochores via a MAD2 inhibitory signal;Interleukin-4 and Interleukin-13 signaling;Mitotic Prometaphase;Neddylation;Resolution of Sister Chromatid Cohesion;RHO GTPases Activate Formins;Separation of Sister Chromatids;SUMOylation of DNA replication proteins;TP53 regulates transcription of several additional cell death genes whose specific roles in p53-depe…	BIRC5-AURKB-INCENP-EVI5 complex;Chromosomal passenger complex CPC (CDCA8, AURKB, BIRC5);Chromosomal passenger complex CPC (INCENP, BIRC5, AURKB);Chromosomal passenger complex CPC (INCENP, CDCA8, BIRC5);Chromosomal passenger complex CPC (INCENP, CDCA8, BIRC5, AURKB);CRM1-Survivin mitotic complex;CRM1-Survivin-AuroraB mitotic complex;RasGAP-AURKA-survivin complex;RasGAP-AURKB-survivin complex;Survi…					5	5	5	47.9	47.9	47.9	16.389	0	18.328	1447500000	8	79	5	5	5	1	5	5	5	5	5	5	5
	1.17256	0.206651	O15397	O15397	Importin-8	IPO8	328	sp|O15397|IPO8_HUMAN Importin-8 OS=Homo sapiens OX=9606 GN=IPO8 PE=1 SV=2		Color2 [DarkGray]	1	4					protein import into nucleus;regulation of gene silencing by miRNA;signal transduction	protein transporter activity;Ran GTPase binding	cytosol;nuclear envelope;nucleoplasm		Transcriptional regulation by small RNAs						14	13	13	19	18	18	119.94	0	44.949	28068000000	49	137	14	13	13	1	11	11	9	12	11	11	11
	1.24103	-0.204754	O15400	O15400	Syntaxin-7	STX7	329	sp|O15400|STX7_HUMAN Syntaxin-7 OS=Homo sapiens OX=9606 GN=STX7 PE=1 SV=4		Color2 [DarkGray]	1	4					intracellular protein transport;organelle assembly;organelle localization;positive regulation of receptor localization to synapse;positive regulation of T cell mediated cytotoxicity;regulation of protein localization to plasma membrane;vesicle docking;vesicle fusion	chloride channel inhibitor activity;SNAP receptor activity;SNARE binding;syntaxin binding	azurophil granule;early endosome;early endosome membrane;endocytic vesicle;endomembrane system;endosome;extracellular exosome;immunological synapse;integral component of membrane;late endosome;lysosomal membrane;lysosome;perinuclear region of cytoplasm;plasma membrane;recycling endosome;SNARE complex;synaptic vesicle;tertiary granule;vesicle	Phagosome;SNARE interactions in vesicular transport		Class C Vps complex (VPS11, VPS18, STX7)					9	9	9	59	59	59	29.815	0	127.45	1630600000	11	72	9	9	9	1	7	5	6	5	6	6	7
	0.0577041	-0.0497665	O15417	O15417	Trinucleotide repeat-containing gene 18 protein	TNRC18	330	sp|O15417|TNC18_HUMAN Trinucleotide repeat-containing gene 18 protein OS=Homo sapiens OX=9606 GN=TNRC18 PE=1 SV=3		Color2 [DarkGray]	1	4						chromatin binding	cytosol;mitochondrion;nuclear membrane;nucleoplasm;nucleus								3	3	3	1.1	1.1	1.1	314.52	0.00018716	3.7685	194440000	125	15	3	3	3	1	2	2	3	2	2	2	2
	1.89214	-0.291024	O15439	O15439	Multidrug resistance-associated protein 4	ABCC4	331	sp|O15439|MRP4_HUMAN Multidrug resistance-associated protein 4 OS=Homo sapiens OX=9606 GN=ABCC4 PE=1 SV=3		Color2 [DarkGray]	1	4					cilium assembly;platelet degranulation;positive regulation of smooth muscle cell proliferation;prostaglandin secretion;response to drug;response to organic cyclic compound;response to organonitrogen compound;transmembrane transport	15-hydroxyprostaglandin dehydrogenase (NAD+) activity;ATP binding;ATPase activity, coupled to transmembrane movement of ions, phosphorylative mechanism;ATPase activity, coupled to transmembrane movement of substances;ATPase-coupled anion transmembrane transporter activity	basolateral plasma membrane;integral component of membrane;membrane;plasma membrane;platelet dense granule membrane	ABC transporters;Antifolate resistance;Bile secretion;cAMP signaling pathway	ABC-family proteins mediated transport;Platelet degranulation						9	9	9	11.7	11.7	11.7	149.52	0	44.72	1877400000	71	95	9	9	9	1	8	8	7	8	9	8	8
	0.512844	0.492007	O15440	O15440	Multidrug resistance-associated protein 5	ABCC5	332	sp|O15440|MRP5_HUMAN Multidrug resistance-associated protein 5 OS=Homo sapiens OX=9606 GN=ABCC5 PE=1 SV=2		Color2 [DarkGray]	1	4					hyaluronan biosynthetic process;transmembrane transport	ATP binding;ATPase activity, coupled to transmembrane movement of substances;ATPase-coupled anion transmembrane transporter activity;organic anion transmembrane transporter activity	integral component of plasma membrane;membrane;plasma membrane	ABC transporters;Antifolate resistance	ABC-family proteins mediated transport;Hyaluronan biosynthesis and export						5	5	5	6.3	6.3	6.3	160.66	0.0003663	3.3448	217760000	65	13	5	5	5	1	2	3	3	3	2	1	1
	1.12514	-0.190611	O15446	O15446	DNA-directed RNA polymerase I subunit RPA34	CD3EAP	333	sp|O15446|RPA34_HUMAN DNA-directed RNA polymerase I subunit RPA34 OS=Homo sapiens OX=9606 GN=POLR1G PE=1 SV=1		Color2 [DarkGray]	1	4					positive regulation of gene expression, epigenetic;rRNA transcription;termination of RNA polymerase I transcription;transcription initiation from RNA polymerase I promoter;transmembrane receptor protein tyrosine kinase signaling pathway	DNA-directed 5'-3' RNA polymerase activity;RNA binding	chromosome;cytosol;fibrillar center;mitochondrion;nucleolus;nucleoplasm;nucleus;RNA polymerase I transcription factor complex		B-WICH complex positively regulates rRNA expression;NoRC negatively regulates rRNA expression;RNA Polymerase I Chain Elongation;RNA Polymerase I Promoter Escape;RNA Polymerase I Transcription Initiation;RNA Polymerase I Transcription Termination	TNF-alpha/NF-kappa B signaling complex 5					17	17	17	60.4	60.4	60.4	54.985	0	323.31	7851400000	20	229	17	17	17	1	17	15	16	17	16	16	15
	0.928962	-0.226375	O15460	O15460	Prolyl 4-hydroxylase subunit alpha-2	P4HA2	334	sp|O15460|P4HA2_HUMAN Prolyl 4-hydroxylase subunit alpha-2 OS=Homo sapiens OX=9606 GN=P4HA2 PE=1 SV=1	1.14.11.2	Color2 [DarkGray]	1	4					peptidyl-proline hydroxylation to 4-hydroxy-L-proline	electron transfer activity;iron ion binding;L-ascorbic acid binding;oxidoreductase activity, acting on single donors with incorporation of molecular oxygen, incorporation of two atoms of oxygen;procollagen-proline 4-dioxygenase activity	cytosol;endoplasmic reticulum;endoplasmic reticulum lumen;intracellular membrane-bounded organelle;nucleoplasm	Arginine and proline metabolism;Metabolic pathways	Collagen biosynthesis and modifying enzymes						23	23	23	47.9	47.9	47.9	60.901	0	323.31	20127000000	30	330	23	23	23	1	20	21	21	22	23	20	21
	0.270854	0.0767053	O15479;Q9UBF1	O15479	Melanoma-associated antigen B2	MAGEB2	335	sp|O15479|MAGB2_HUMAN Melanoma-associated antigen B2 OS=Homo sapiens OX=9606 GN=MAGEB2 PE=1 SV=3		Color2 [DarkGray]	1	4					cellular protein catabolic process;positive regulation of ubiquitin-protein transferase activity	ubiquitin protein ligase binding	cytoplasm;cytosol;nucleolus;nucleus								9	9	8	29.2	29.2	27	35.277	0	191.05	10417000000	13	111	NaN	NaN	NaN	2	8	7	6	7	7	8	8
	0.3741	0.171504	O15484	O15484	Calpain-5	CAPN5	336	sp|O15484|CAN5_HUMAN Calpain-5 OS=Homo sapiens OX=9606 GN=CAPN5 PE=1 SV=2	3.4.22.-	Color2 [DarkGray]	1	4					proteolysis;signal transduction	calcium-dependent cysteine-type endopeptidase activity	cell surface;cytoplasm;extracellular exosome;focal adhesion		Degradation of the extracellular matrix						8	8	8	17.2	17.2	17.2	73.168	0	12.306	823600000	34	30	8	8	8	1	2	4	3	6	5	4	5
	1.43146	0.368167	O15498	O15498	Synaptobrevin homolog YKT6	YKT6	337	sp|O15498|YKT6_HUMAN Synaptobrevin homolog YKT6 OS=Homo sapiens OX=9606 GN=YKT6 PE=1 SV=1	2.3.1.-	Color2 [DarkGray]	1	4					endoplasmic reticulum to Golgi vesicle-mediated transport;protein transport;retrograde transport, endosome to Golgi;vesicle docking involved in exocytosis;vesicle targeting	cadherin binding;protein-cysteine S-palmitoyltransferase activity;SNAP receptor activity	apical dendrite;basal dendrite;cytoplasm;cytoplasmic vesicle membrane;cytosol;endoplasmic reticulum;endoplasmic reticulum-Golgi intermediate compartment membrane;endosome;Golgi apparatus;Golgi membrane;integral component of plasma membrane;mitochondrion;neuronal cell body;SNARE complex;transport vesicle	SNARE interactions in vesicular transport	COPII-mediated vesicle transport;COPI-mediated anterograde transport;Intra-Golgi traffic						8	8	8	48.5	48.5	48.5	22.417	0	30.296	4425700000	14	93	8	8	8	1	7	7	6	7	7	7	7
	1.14473	-0.434847	O15504	O15504	Nucleoporin-like protein 2	NUPL2	338	sp|O15504|NUP42_HUMAN Nucleoporin NUP42 OS=Homo sapiens OX=9606 GN=NUP42 PE=1 SV=1		Color2 [DarkGray]	1	4					mRNA export from nucleus;protein export from nucleus;viral process	metal ion binding;nuclear export signal receptor activity;RNA binding	cytosol;nuclear membrane;nuclear pore;nucleoplasm;nucleus	RNA transport	ISG15 antiviral mechanism;NEP/NS2 Interacts with the Cellular Export Machinery;NS1 Mediated Effects on Host Pathways;Nuclear import of Rev protein;Nuclear Pore Complex (NPC) Disassembly;Regulation of Glucokinase by Glucokinase Regulatory Protein;Regulation of HSF1-mediated heat shock response;Rev-mediated nuclear export of HIV RNA;snRNP Assembly;SUMOylation of chromatin organization proteins;SUMO…	GLE1-NUPL2-NUP155 complex					8	8	8	31.9	31.9	31.9	44.871	0	63.923	721610000	19	32	8	8	8	1	5	5	4	2	5	3	4
	1.10415	-0.16097	O15511	O15511	Actin-related protein 2/3 complex subunit 5	ARPC5	339	sp|O15511|ARPC5_HUMAN Actin-related protein 2/3 complex subunit 5 OS=Homo sapiens OX=9606 GN=ARPC5 PE=1 SV=3		Color2 [DarkGray]	1	4					actin cytoskeleton organization;actin filament network formation;Arp2/3 complex-mediated actin nucleation;cell migration;ephrin receptor signaling pathway;Fc-gamma receptor signaling pathway involved in phagocytosis;lamellipodium organization;maintenance of cell polarity;membrane organization;microtubule organizing center localization;neutrophil degranulation;orbitofrontal cortex development;smoo…	actin filament binding;structural constituent of cytoskeleton	actin cytoskeleton;Arp2/3 protein complex;cytoplasm;cytosol;endosome;extracellular exosome;extracellular region;ficolin-1-rich granule lumen;focal adhesion;growth cone;lamellipodium;nucleus;secretory granule lumen;site of double-strand break	Bacterial invasion of epithelial cells;Endocytosis;Fc gamma R-mediated phagocytosis;Pathogenic Escherichia coli infection;Regulation of actin cytoskeleton;Salmonella infection;Shigellosis	Clathrin-mediated endocytosis;EPHB-mediated forward signaling;Neutrophil degranulation;Regulation of actin dynamics for phagocytic cup formation;RHO GTPases Activate WASPs and WAVEs	Arp2/3 protein complex					5	5	5	52.3	52.3	52.3	16.32	0	157.29	3696400000	10	64	5	5	5	1	5	5	4	5	5	5	5
	0.783553	0.183243	O15514	O15514	DNA-directed RNA polymerase II subunit RPB4	POLR2D	340	sp|O15514|RPB4_HUMAN DNA-directed RNA polymerase II subunit RPB4 OS=Homo sapiens OX=9606 GN=POLR2D PE=1 SV=1		Color2 [DarkGray]	1	4					7-methylguanosine mRNA capping;fibroblast growth factor receptor signaling pathway;mRNA export from nucleus in response to heat stress;mRNA splicing, via spliceosome;nuclear-transcribed mRNA catabolic process, deadenylation-dependent decay;positive regulation of translational initiation;recruitment of 3'-end processing factors to RNA polymerase II holoenzyme complex;regulation of gene silencing b…	DNA-directed 5'-3' RNA polymerase activity;nucleotide binding;translation initiation factor binding	cytosol;nuclear speck;nucleoplasm;nucleus;P-body;RNA polymerase II, core complex	Huntington disease;RNA polymerase	Abortive elongation of HIV-1 transcript in the absence of Tat;Activation of anterior HOX genes in hindbrain development during early embryogenesis;Dual incision in TC-NER;Estrogen-dependent gene expression;FGFR2 alternative splicing;Formation of HIV elongation complex in the absence of HIV Tat;Formation of HIV-1 elongation complex containing HIV-1 Tat;Formation of RNA Pol II elongation complex;Fo…	BRCA1-core RNA polymerase II complex;BRCA1-RNA polymerase II complex;RNA polymerase II (RNAPII);RNA polymerase II core complex;RNA polymerase II holoenzyme complex					6	6	6	67.6	67.6	67.6	16.311	0	149.28	3129700000	9	101	6	6	6	1	6	6	6	6	6	6	6
	0.554237	0.480865	O15516	O15516	Circadian locomoter output cycles protein kaput	CLOCK	341	sp|O15516|CLOCK_HUMAN Circadian locomoter output cycles protein kaput OS=Homo sapiens OX=9606 GN=CLOCK PE=1 SV=1	2.3.1.48	Color2 [DarkGray]	1	4					cellular response to ionizing radiation;circadian regulation of gene expression;circadian rhythm;DNA damage checkpoint;negative regulation of glucocorticoid receptor signaling pathway;negative regulation of transcription, DNA-templated;photoperiodism;positive regulation of inflammatory response;positive regulation of NF-kappaB transcription factor activity;positive regulation of transcription by …	chromatin DNA binding;DNA binding;DNA-binding transcription activator activity, RNA polymerase II-specific;DNA-binding transcription factor activity;DNA-binding transcription factor activity, RNA polymerase II-specific;E-box binding;histone acetyltransferase activity;protein dimerization activity;RNA polymerase II distal enhancer sequence-specific DNA binding;RNA polymerase II proximal promoter s…	chromatoid body;chromosome;cytosol;intracellular membrane-bounded organelle;nucleoplasm;nucleus;transcription factor complex	Circadian rhythm;Dopaminergic synapse	BMAL1:CLOCK,NPAS2 activates circadian gene expression;Circadian Clock;HATs acetylate histones;PPARA activates gene expression	Core clock complex;CRY1-Core clock complex					2	2	2	3.5	3.5	3.5	95.303	0.00054093	3.0817	114880000	27	7	2	2	2	1	1	2	2	1	1	1	0
	0.607885	-0.163883	O15533	O15533	Tapasin	TAPBP	342	sp|O15533|TPSN_HUMAN Tapasin OS=Homo sapiens OX=9606 GN=TAPBP PE=1 SV=1		Color2 [DarkGray]	1	4					antigen processing and presentation of endogenous peptide antigen via MHC class I;antigen processing and presentation of exogenous peptide antigen via MHC class I, TAP-dependent;antigen processing and presentation of peptide antigen via MHC class I;immune response;MHC class Ib protein complex assembly;peptide antigen stabilization;protein-containing complex assembly;regulation of gene expression;…	MHC class I protein binding;peptide antigen binding;peptide antigen-transporting ATPase activity;TAP complex binding;TAP1 binding;TAP2 binding;unfolded protein binding	endoplasmic reticulum;endoplasmic reticulum membrane;endoplasmic reticulum-Golgi intermediate compartment membrane;Golgi membrane;integral component of lumenal side of endoplasmic reticulum membrane;integral component of membrane;MHC class I peptide loading complex;phagocytic vesicle membrane	Antigen processing and presentation;Epstein-Barr virus infection;Herpes simplex virus 1 infection;Human cytomegalovirus infection;Human immunodeficiency virus 1 infection	Antigen Presentation: Folding, assembly and peptide loading of class I MHC;ER-Phagosome pathway						7	7	7	25.4	25.4	25.4	47.625	0	13.749	1410500000	14	44	7	7	7	1	5	6	5	5	5	4	6
	0.448148	0.303557	O15541	O15541	RING finger protein 113A	RNF113A	343	sp|O15541|R113A_HUMAN E3 ubiquitin-protein ligase RNF113A OS=Homo sapiens OX=9606 GN=RNF113A PE=1 SV=1	2.3.2.27	Color2 [DarkGray]	1	4					DNA repair;isopeptide cross-linking via N6-glycyl-L-lysine;mRNA processing;negative regulation of chemokine-mediated signaling pathway;protein ubiquitination;snoRNA splicing	metal ion binding;ubiquitin-protein transferase activity	nuclear speck;U2-type spliceosomal complex								1	1	1	3.2	3.2	3.2	38.787	0.0013546	2.0544	143870000	17	13	1	1	1	1	1	1	0	1	1	0	1
	0.528773	0.298718	O15550	O15550	Lysine-specific demethylase 6A	KDM6A	344	sp|O15550|KDM6A_HUMAN Lysine-specific demethylase 6A OS=Homo sapiens OX=9606 GN=KDM6A PE=1 SV=2	1.14.11.-	Color2 [DarkGray]	1	4					canonical Wnt signaling pathway;cardiovascular system development;chromatin remodeling;heart morphogenesis;histone H3-K4 methylation;in utero embryonic development;mesodermal cell differentiation;multicellular organism growth;neural tube closure;notochord morphogenesis;positive regulation of gene expression;respiratory system process;somite rostral/caudal axis specification	chromatin binding;chromatin DNA binding;dioxygenase activity;histone demethylase activity;histone demethylase activity (H3-K27 specific);identical protein binding;metal ion binding;RNA polymerase II proximal promoter sequence-specific DNA binding;sequence-specific DNA binding	histone methyltransferase complex;MLL3/4 complex;nucleoplasm;nucleus	Transcriptional misregulation in cancer	Activation of anterior HOX genes in hindbrain development during early embryogenesis;HDMs demethylate histones	MLL3 complex;MLL4 complex;PTIP-HMT complex;UTX-MLL2/3 complex					2	2	2	2.9	2.9	2.9	154.17	0	7.7453	69199000	63	11	2	2	2	1	1	1	1	2	2	2	1
	0.326417	-0.190094	O15554	O15554	Intermediate conductance calcium-activated potassium channel protein 4	KCNN4	345	sp|O15554|KCNN4_HUMAN Intermediate conductance calcium-activated potassium channel protein 4 OS=Homo sapiens OX=9606 GN=KCNN4 PE=1 SV=1		Color2 [DarkGray]	1	4					calcium ion transport;cell volume homeostasis;defense response;immune system process;phospholipid translocation;positive regulation of protein secretion;positive regulation of T cell receptor signaling pathway;potassium ion transmembrane transport;potassium ion transport;saliva secretion;stabilization of membrane potential	calcium-activated potassium channel activity;calmodulin binding;Intermediate conductance calcium-activated potassium channel activity;potassium channel activity;protein phosphatase binding;small conductance calcium-activated potassium channel activity	neuron projection;neuronal cell body;plasma membrane;vesicle;voltage-gated potassium channel complex	Insulin secretion;Protein digestion and absorption;Salivary secretion	Ca2+ activated K+ channels						3	3	3	10.3	10.3	10.3	47.695	0	10.711	1271800000	17	24	3	3	3	1	3	3	3	3	3	3	3
	0.696229	-0.134177	O43143	O43143	Pre-mRNA-splicing factor ATP-dependent RNA helicase DHX15	DHX15	346	sp|O43143|DHX15_HUMAN Pre-mRNA-splicing factor ATP-dependent RNA helicase DHX15 OS=Homo sapiens OX=9606 GN=DHX15 PE=1 SV=2	3.6.4.13	Color2 [DarkGray]	1	4					mRNA processing;mRNA splicing, via spliceosome;response to alkaloid;response to toxic substance;RNA splicing	ATP binding;ATP-dependent 3'-5' RNA helicase activity;double-stranded RNA binding;RNA binding;RNA helicase activity	nuclear speck;nucleolus;nucleoplasm;nucleus;U12-type spliceosomal complex	Spliceosome	mRNA Splicing - Major Pathway	17S U2 snRNP;18S U11/U12 snRNP;C2ORF3-Prp43-TFIP11 complex;Large Drosha complex;Parvulin-associated pre-rRNP complex;Spliceosome					38	38	37	50.1	50.1	48.9	90.932	0	323.31	32888000000	39	500	38	38	37	1	36	32	34	34	36	35	33
	0.925811	0.246109	O43148	O43148	mRNA cap guanine-N7 methyltransferase	RNMT	347	sp|O43148|MCES_HUMAN mRNA cap guanine-N7 methyltransferase OS=Homo sapiens OX=9606 GN=RNMT PE=1 SV=1	2.1.1.56	Color2 [DarkGray]	1	4					7-methylguanosine mRNA capping;cellular response to leukemia inhibitory factor;transcription by RNA polymerase II	mRNA (guanine-N7-)-methyltransferase activity;RNA binding	fibrillar center;mRNA cap binding complex;mRNA cap methyltransferase complex;nucleoplasm;nucleus;receptor complex	mRNA surveillance pathway	mRNA Capping;RNA Pol II CTD phosphorylation and interaction with CE;RNA Pol II CTD phosphorylation and interaction with CE during HIV infection						15	15	15	30.5	30.5	30.5	54.843	0	94.219	3213100000	25	125	15	15	15	1	10	11	13	10	10	11	11
	0.0370477	-0.0522706	O43155	O43155	Leucine-rich repeat transmembrane protein FLRT2	FLRT2	348	sp|O43155|FLRT2_HUMAN Leucine-rich repeat transmembrane protein FLRT2 OS=Homo sapiens OX=9606 GN=FLRT2 PE=1 SV=1		Color2 [DarkGray]	1	4					axon guidance;basement membrane organization;cell adhesion involved in heart morphogenesis;fibroblast growth factor receptor signaling pathway;heart morphogenesis;positive regulation of synapse assembly;regulation of neuron migration	chemorepellent activity;fibroblast growth factor receptor binding;protein binding, bridging	cell-cell junction;endoplasmic reticulum membrane;extracellular exosome;extracellular matrix;focal adhesion;integral component of plasma membrane;neuron projection;organelle membrane;plasma membrane;synapse		Downstream signaling of activated FGFR1						3	3	3	6.7	6.7	6.7	74.048	0	4.1516	80281000	31	6	3	3	3	1	1	1	1	1	0	1	2
	0.582165	0.34719	O43156	O43156	TELO2-interacting protein 1 homolog	TTI1	349	sp|O43156|TTI1_HUMAN TELO2-interacting protein 1 homolog OS=Homo sapiens OX=9606 GN=TTI1 PE=1 SV=3		Color2 [DarkGray]	1	4					regulation of TOR signaling		cytoplasm;TORC1 complex;TORC2 complex	mTOR signaling pathway							9	9	9	12.6	12.6	12.6	122.07	0	54.548	1356000000	50	64	9	9	9	1	5	5	3	7	5	8	5
	2.67416	-0.349047	O43159	O43159	Ribosomal RNA-processing protein 8	RRP8	350	sp|O43159|RRP8_HUMAN Ribosomal RNA-processing protein 8 OS=Homo sapiens OX=9606 GN=RRP8 PE=1 SV=2	2.1.1.-	Color2 [DarkGray]	1	4					cellular response to glucose starvation;chromatin silencing at rDNA;intrinsic apoptotic signaling pathway by p53 class mediator;positive regulation of cell cycle arrest;regulation of transcription by glucose;rRNA processing	methylated histone binding;RNA binding;S-adenosylmethionine-dependent methyltransferase activity	chromatin silencing complex;cytosol;nucleolus;nucleoplasm;nucleus;plasma membrane;rDNA heterochromatin		SIRT1 negatively regulates rRNA expression						11	11	11	38.2	38.2	38.2	50.714	0	66.174	2680300000	25	94	11	11	11	1	10	9	8	9	8	8	10
	0.269564	0.167245	O43164;Q8NG27	O43164	E3 ubiquitin-protein ligase Praja-2	PJA2	351	sp|O43164|PJA2_HUMAN E3 ubiquitin-protein ligase Praja-2 OS=Homo sapiens OX=9606 GN=PJA2 PE=1 SV=4	2.3.2.27	Color2 [DarkGray]	1	4					hippo signaling;inflammatory response;innate immune response;long-term memory;positive regulation of JNK cascade;positive regulation of p38MAPK cascade;positive regulation of toll-like receptor 2 signaling pathway;protein catabolic process;protein ubiquitination;regulation of macrophage activation;regulation of protein kinase A signaling	metal ion binding;protein kinase A catalytic subunit binding;protein kinase A regulatory subunit binding;ubiquitin protein ligase activity;ubiquitin-protein transferase activity	cell junction;cytoplasm;endoplasmic reticulum membrane;Golgi membrane;intermediate filament cytoskeleton;plasma membrane;postsynaptic density;postsynaptic membrane		Antigen processing: Ubiquitination & Proteasome degradation						3	3	3	8.3	8.3	8.3	78.213	0	12.568	63414000	26	7	NaN	NaN	NaN	2	0	1	0	0	2	1	1
	0.161705	0.0477896	O43166	O43166	Signal-induced proliferation-associated 1-like protein 1	SIPA1L1	352	sp|O43166|SI1L1_HUMAN Signal-induced proliferation-associated 1-like protein 1 OS=Homo sapiens OX=9606 GN=SIPA1L1 PE=1 SV=4		Color2 [DarkGray]	1	4					actin cytoskeleton reorganization;activation of GTPase activity;ephrin receptor signaling pathway;regulation of axonogenesis;regulation of dendritic spine morphogenesis;regulation of GTPase activity;regulation of small GTPase mediated signal transduction;regulation of synaptic plasticity	ephrin receptor binding;GTPase activator activity	cell junction;cytoplasm;cytoskeleton;dendritic spine;postsynaptic density;postsynaptic membrane	Rap1 signaling pathway	Neurexins and neuroligins						19	19	19	15.5	15.5	15.5	200.03	0	83.141	1972800000	91	81	19	19	19	1	9	14	14	8	9	12	10
	1.3639	-0.225006	O43169	O43169	Cytochrome b5 type B	CYB5B	353	sp|O43169|CYB5B_HUMAN Cytochrome b5 type B OS=Homo sapiens OX=9606 GN=CYB5B PE=1 SV=3		Color2 [DarkGray]	1	4					oxidation-reduction process	heme binding;metal ion binding	integral component of membrane;membrane;mitochondrial outer membrane		Phase I - Functionalization of compounds		+	MOM	Amidoxime reducing complex;Cytochromes;Detoxification;Electron carriers;Heme-containing proteins;Metabolism;Metals and cofactors;Xenobiotic metabolism		5	5	5	59.3	59.3	59.3	16.694	0	158.71	20005000000	6	131	5	5	5	1	5	5	5	5	5	5	5
	0.662626	-0.0916716	O43172	O43172	U4/U6 small nuclear ribonucleoprotein Prp4	PRPF4	354	sp|O43172|PRP4_HUMAN U4/U6 small nuclear ribonucleoprotein Prp4 OS=Homo sapiens OX=9606 GN=PRPF4 PE=1 SV=2		Color2 [DarkGray]	1	4					mRNA splicing, via spliceosome;RNA processing;RNA splicing;RNA splicing, via transesterification reactions	U4 snRNA binding;U6 snRNA binding	Cajal body;nuclear speck;nucleoplasm;nucleus;spliceosomal complex;spliceosomal snRNP complex;U2-type precatalytic spliceosome;U4/U6 snRNP;U4/U6 x U5 tri-snRNP complex	Spliceosome	mRNA Splicing - Major Pathway	Spliceosome					18	18	18	48.1	48.1	48.1	58.449	0	134.61	8361700000	30	184	18	18	18	1	15	15	14	15	15	15	14
	1.88802	0.505884	O43175	O43175	D-3-phosphoglycerate dehydrogenase	PHGDH	355	sp|O43175|SERA_HUMAN D-3-phosphoglycerate dehydrogenase OS=Homo sapiens OX=9606 GN=PHGDH PE=1 SV=4	1.1.1.95	Color2 [DarkGray]	1	4					brain development;cellular amino acid metabolic process;G1 to G0 transition;gamma-aminobutyric acid metabolic process;glial cell development;glutamine metabolic process;glycine metabolic process;L-serine biosynthetic process;neural tube development;neuron projection development;regulation of gene expression;spinal cord development;taurine metabolic process;threonine metabolic process	electron transfer activity;L-malate dehydrogenase activity;NAD binding;phosphoglycerate dehydrogenase activity	cytosol;extracellular exosome;myelin sheath	Biosynthesis of amino acids;Carbon metabolism;Cysteine and methionine metabolism;Glycine, serine and threonine metabolism;Metabolic pathways	Serine biosynthesis						20	20	20	49.3	49.3	49.3	56.65	0	323.31	25389000000	24	291	20	20	20	1	19	20	17	17	19	18	19
	0.103101	-0.0496925	O43181	O43181	NADH dehydrogenase [ubiquinone] iron-sulfur protein 4, mitochondrial	NDUFS4	356	sp|O43181|NDUS4_HUMAN NADH dehydrogenase [ubiquinone] iron-sulfur protein 4, mitochondrial OS=Homo sapiens OX=9606 GN=NDUFS4 PE=1 SV=1		Color2 [DarkGray]	1	4					brain development;cAMP-mediated signaling;cellular respiration;mitochondrial electron transport, NADH to ubiquinone;mitochondrial respiratory chain complex I assembly;positive regulation of fibroblast proliferation;reactive oxygen species metabolic process;regulation of protein phosphorylation;response to cAMP	NADH dehydrogenase (ubiquinone) activity	mitochondrial inner membrane;mitochondrial respiratory chain complex I;mitochondrion	Alzheimer disease;Huntington disease;Metabolic pathways;Non-alcoholic fatty liver disease (NAFLD);Oxidative phosphorylation;Parkinson disease;Retrograde endocannabinoid signaling;Thermogenesis	Complex I biogenesis;Respiratory electron transport	Respiratory chain complex I (holoenzyme), mitochondrial;Respiratory chain complex I (incomplete intermediate), mitochondrial;Respiratory chain complex I (intermediate II/230kD), mitochondrial;Respiratory chain complex I (intermediate VII/650kD), mitochondrial;Respiratory chain complex I (intermediate), mitochondrial;Respiratory chain complex I (lambda subunit) mitochondrial	+	MIM	CI subunits;Complex I;OXPHOS;OXPHOS subunits	CI;CI_plus_assembly;OXPHOS;OXPHOS_plus_assembly	3	3	3	19.4	19.4	19.4	20.108	0	28.481	5715600000	9	51	3	3	3	1	3	3	3	3	3	2	3
	0.148102	-0.0489209	O43237	O43237	Cytoplasmic dynein 1 light intermediate chain 2	DYNC1LI2	357	sp|O43237|DC1L2_HUMAN Cytoplasmic dynein 1 light intermediate chain 2 OS=Homo sapiens OX=9606 GN=DYNC1LI2 PE=1 SV=1		Color2 [DarkGray]	1	4					antigen processing and presentation of exogenous peptide antigen via MHC class II;cellular response to nerve growth factor stimulus;centrosome localization;endoplasmic reticulum to Golgi vesicle-mediated transport;microtubule cytoskeleton organization;microtubule-based movement;protein homooligomerization	ATP binding;dynein heavy chain binding;microtubule motor activity	centrosome;cytoplasmic dynein complex;cytosol;kinetochore;late endosome;lysosome;membrane;microtubule	Phagosome;Salmonella infection;Vasopressin-regulated water reabsorption	Amplification of signal from unattached kinetochores via a MAD2 inhibitory signal;COPI-independent Golgi-to-ER retrograde traffic;COPI-mediated anterograde transport;HSP90 chaperone cycle for steroid hormone receptors (SHR);MHC class II antigen presentation;Mitotic Prometaphase;Resolution of Sister Chromatid Cohesion;RHO GTPases Activate Formins;Separation of Sister Chromatids						12	11	11	42.5	39.8	39.8	54.099	0	45.649	1909100000	26	87	12	11	11	1	8	7	9	8	8	10	10
	0.482084	0.0758025	O43242	O43242	26S proteasome non-ATPase regulatory subunit 3	PSMD3	358	sp|O43242|PSMD3_HUMAN 26S proteasome non-ATPase regulatory subunit 3 OS=Homo sapiens OX=9606 GN=PSMD3 PE=1 SV=2		Color2 [DarkGray]	1	4					neutrophil degranulation;post-translational protein modification;protein deubiquitination;regulation of protein catabolic process;ubiquitin-dependent protein catabolic process	enzyme regulator activity	cytosol;extracellular exosome;extracellular region;ficolin-1-rich granule lumen;membrane;nucleoplasm;nucleus;proteasome accessory complex;proteasome complex;proteasome regulatory particle, lid subcomplex;secretory granule lumen	Epstein-Barr virus infection;Proteasome	ABC-family proteins mediated transport;Activation of NF-kappaB in B cells;Antigen processing: Ubiquitination & Proteasome degradation;APC/C:Cdc20 mediated degradation of Securin;APC/C:Cdh1 mediated degradation of Cdc20 and other APC/C:Cdh1 targeted proteins in late mitosis/early G1;Asymmetric localization of PCP proteins;AUF1 (hnRNP D0) binds and destabilizes mRNA;Autodegradation of Cdh1 by Cdh1:…	PA700 complex;PA700-20S-PA28 complex					25	25	25	47.9	47.9	47.9	60.977	0	179.49	16578000000	34	275	25	25	25	1	25	24	22	23	23	22	24
	0.134496	-0.0443103	O43251;Q9NWB1;A6NFN3	O43251;Q9NWB1;A6NFN3	RNA binding protein fox-1 homolog 2;RNA binding protein fox-1 homolog 1;RNA binding protein fox-1 homolog 3	RBFOX2;RBFOX1;RBFOX3	359	sp|O43251|RFOX2_HUMAN RNA binding protein fox-1 homolog 2 OS=Homo sapiens OX=9606 GN=RBFOX2 PE=1 SV=3;sp|Q9NWB1|RFOX1_HUMAN RNA binding protein fox-1 homolog 1 OS=Homo sapiens OX=9606 GN=RBFOX1 PE=1 SV=2;sp|A6NFN3|RFOX3_HUMAN RNA binding protein fox-1 homo		Color2 [DarkGray]	1	4					dendrite morphogenesis;fibroblast growth factor receptor signaling pathway;intracellular estrogen receptor signaling pathway;mRNA processing;negative regulation of transcription, DNA-templated;nervous system development;neuromuscular process controlling balance;radial glia guided migration of Purkinje cell;regulation of alternative mRNA splicing, via spliceosome;regulation of cell proliferation;r…	DNA binding;mRNA binding;protein C-terminus binding;RNA binding;transcription corepressor activity;transcription factor binding	cytoplasm;cytosol;nucleoplasm;nucleus;perikaryon;trans-Golgi network		FGFR2 alternative splicing;MECP2 regulates transcription factors						7	7	7	20.8	20.8	20.8	41.373	0	18.991	2148000000	11	58	NaN	NaN	NaN	3	4	5	5	7	5	4	6
	1.07697	0.328943	O43252	O43252	Bifunctional 3-phosphoadenosine 5-phosphosulfate synthase 1;Sulfate adenylyltransferase;Adenylyl-sulfate kinase	PAPSS1	360	sp|O43252|PAPS1_HUMAN Bifunctional 3-phosphoadenosine 5-phosphosulfate synthase 1 OS=Homo sapiens OX=9606 GN=PAPSS1 PE=1 SV=2		Color2 [DarkGray]	1	4					3'-phosphoadenosine 5'-phosphosulfate biosynthetic process;skeletal system development;sulfate assimilation	adenylylsulfate kinase activity;ATP binding;nucleotidyltransferase activity;protein homodimerization activity;sulfate adenylyltransferase (ATP) activity	cytosol	Metabolic pathways;Purine metabolism;Selenocompound metabolism;Sulfur metabolism	Metabolism of ingested H2SeO4 and H2SeO3 into H2Se;Signaling by BRAF and RAF fusions;Transport and synthesis of PAPS						13	12	12	30.6	28.4	28.4	70.832	0	55.404	2558800000	33	93	13	12	12	1	8	10	7	10	10	11	8
	0.502226	0.331168	O43257	O43257	Zinc finger HIT domain-containing protein 1	ZNHIT1	361	sp|O43257|ZNHI1_HUMAN Zinc finger HIT domain-containing protein 1 OS=Homo sapiens OX=9606 GN=ZNHIT1 PE=1 SV=1		Color2 [DarkGray]	1	4					histone exchange;regulation of histone deacetylation	histone deacetylase binding;metal ion binding;nucleosome binding	nucleoplasm;nucleus;Swr1 complex			SRCAP-associated chromatin remodeling complex					1	1	1	14.9	14.9	14.9	17.536	0	13.847	134330000	6	13	1	1	1	1	1	1	0	1	1	1	1
	0.402633	0.0456085	O43264	O43264	Centromere/kinetochore protein zw10 homolog	ZW10	362	sp|O43264|ZW10_HUMAN Centromere/kinetochore protein zw10 homolog OS=Homo sapiens OX=9606 GN=ZW10 PE=1 SV=3		Color2 [DarkGray]	1	4					cell division;endoplasmic reticulum to Golgi vesicle-mediated transport;establishment of mitotic spindle orientation;Golgi organization;meiotic cell cycle;mitotic cell cycle checkpoint;mitotic metaphase plate congression;mitotic sister chromatid segregation;mitotic spindle assembly checkpoint;protein localization to kinetochore;protein transport;protein-containing complex assembly;regulation of e…	centromeric DNA binding	condensed chromosome kinetochore;cytosol;Dsl1/NZR complex;endoplasmic reticulum;endoplasmic reticulum membrane;kinetochore;kinetochore microtubule;membrane;nucleus;RZZ complex;spindle pole		Amplification of signal from unattached kinetochores via a MAD2 inhibitory signal;COPI-dependent Golgi-to-ER retrograde traffic;Mitotic Prometaphase;Resolution of Sister Chromatid Cohesion;RHO GTPases Activate Formins;Separation of Sister Chromatids	KNTC1-ZW10-ZWILCH complex;SNARE complex (RINT1, ZW10, p31);SNARE complex (RINT1, ZW10, p31, Stx18)					25	25	25	43.3	43.3	43.3	88.828	0	168.17	6384100000	41	239	25	25	25	1	18	22	16	17	15	20	20
	0.000501353	-0.000245412	O43286	O43286	Beta-1,4-galactosyltransferase 5	B4GALT5	363	sp|O43286|B4GT5_HUMAN Beta-1,4-galactosyltransferase 5 OS=Homo sapiens OX=9606 GN=B4GALT5 PE=1 SV=1	2.4.1.-	Color2 [DarkGray]	1	4					keratan sulfate biosynthetic process;O-glycan processing;poly-N-acetyllactosamine biosynthetic process	beta-N-acetylglucosaminylglycopeptide beta-1,4-galactosyltransferase activity;galactosyltransferase activity;metal ion binding;N-acetyllactosamine synthase activity	Golgi cisterna membrane;Golgi membrane;integral component of membrane	Metabolic pathways;Mucin type O-glycan biosynthesis	Keratan sulfate biosynthesis;N-Glycan antennae elongation;O-linked glycosylation of mucins						2	2	2	6.4	6.4	6.4	45.118	0.005829	1.4335	789280000	18	24	2	2	2	1	2	2	2	1	2	2	2
	0.563326	-0.106609	O43290	O43290	U4/U6.U5 tri-snRNP-associated protein 1	SART1	364	sp|O43290|SNUT1_HUMAN U4/U6.U5 tri-snRNP-associated protein 1 OS=Homo sapiens OX=9606 GN=SART1 PE=1 SV=1		Color2 [DarkGray]	1	4					maturation of 5S rRNA;mRNA cis splicing, via spliceosome;mRNA splicing, via spliceosome;positive regulation of cytotoxic T cell differentiation;spliceosomal snRNP assembly	RNA binding	Cajal body;catalytic step 2 spliceosome;cytoplasm;cytosol;Golgi apparatus;nuclear speck;nucleoplasm;nucleus;U2-type precatalytic spliceosome;U4/U6 x U5 tri-snRNP complex	Spliceosome	mRNA Splicing - Major Pathway	C complex spliceosome;Spliceosome					37	37	37	55.4	55.4	55.4	90.254	0	323.31	16633000000	38	391	37	37	37	1	36	30	29	32	31	28	30
	0.21516	-0.0801048	O43292	O43292	Glycosylphosphatidylinositol anchor attachment 1 protein	GPAA1	365	sp|O43292|GPAA1_HUMAN Glycosylphosphatidylinositol anchor attachment 1 protein OS=Homo sapiens OX=9606 GN=GPAA1 PE=1 SV=3		Color2 [DarkGray]	1	4					attachment of GPI anchor to protein;protein retention in ER lumen;protein-containing complex assembly	tubulin binding	endoplasmic reticulum membrane;GPI-anchor transamidase complex;membrane	Glycosylphosphatidylinositol (GPI)-anchor biosynthesis;Metabolic pathways	Attachment of GPI anchor to uPAR	GAA1-GPI8-PIGT-PIG-PIGS complex					6	6	6	10.8	10.8	10.8	67.622	0	6.4504	1043200000	19	38	6	6	6	1	4	3	5	4	3	3	6
	0.259554	-0.0469844	O43293;Q9UIK4	O43293	Death-associated protein kinase 3	DAPK3	366	sp|O43293|DAPK3_HUMAN Death-associated protein kinase 3 OS=Homo sapiens OX=9606 GN=DAPK3 PE=1 SV=1	2.7.11.1	Color2 [DarkGray]	1	4					anoikis;apoptotic process;apoptotic signaling pathway;cellular response to interferon-gamma;chromatin organization;intracellular signal transduction;negative regulation of translation;neuron differentiation;neutrophil migration;positive regulation of apoptotic process;positive regulation of canonical Wnt signaling pathway;positive regulation of cell migration;positive regulation of eosinophil che…	ATP binding;calmodulin binding;cAMP response element binding protein binding;identical protein binding;leucine zipper domain binding;protein C-terminus binding;protein homodimerization activity;protein serine/threonine kinase activity;Rho GTPase binding	actin filament;autophagosome lumen;cytoplasm;cytoplasmic vesicle;Golgi apparatus;intracellular membrane-bounded organelle;membrane raft;nucleus;PML body	Autophagy - animal;Bladder cancer;Pathways in cancer	Caspase activation via Dependence Receptors in the absence of ligand						6	6	6	17	17	17	52.535	0	11.621	993870000	20	47	NaN	NaN	NaN	2	6	6	6	5	4	5	6
	1.06015	0.304406	O43294	O43294	Transforming growth factor beta-1-induced transcript 1 protein	TGFB1I1	367	sp|O43294|TGFI1_HUMAN Transforming growth factor beta-1-induced transcript 1 protein OS=Homo sapiens OX=9606 GN=TGFB1I1 PE=1 SV=2		Color2 [DarkGray]	1	4					androgen receptor signaling pathway;cell adhesion;cell fate commitment;epithelial cell differentiation;morphogenesis of embryonic epithelium;negative regulation of cell proliferation;negative regulation of fat cell differentiation;negative regulation of transforming growth factor beta receptor signaling pathway;positive regulation of epithelial to mesenchymal transition;positive regulation of tra…	androgen receptor binding;I-SMAD binding;metal ion binding;Roundabout binding;transcription coactivator activity	cytoplasm;cytoskeleton;focal adhesion;intracellular;nuclear matrix								5	5	5	13.4	13.4	13.4	49.814	0	24.375	524550000	25	47	5	5	5	1	3	3	4	4	4	5	4
	0.471264	0.169938	O43299	O43299	AP-5 complex subunit zeta-1	AP5Z1	368	sp|O43299|AP5Z1_HUMAN AP-5 complex subunit zeta-1 OS=Homo sapiens OX=9606 GN=AP5Z1 PE=1 SV=2		Color2 [DarkGray]	1	4					double-strand break repair via homologous recombination;endosomal transport;protein transport		AP-5 adaptor complex;AP-type membrane coat adaptor complex;cytoplasm;nuclear speck;nucleoplasm;nucleus			AP5 adaptor complex;AP5-SPG11-SPG15 complex					5	5	5	9.2	9.2	9.2	88.604	0	9.9881	277360000	47	10	5	5	5	1	2	4	2	3	3	2	2
	0.673432	0.417208	O43301	O43301	Heat shock 70 kDa protein 12A	HSPA12A	369	sp|O43301|HS12A_HUMAN Heat shock 70 kDa protein 12A OS=Homo sapiens OX=9606 GN=HSPA12A PE=1 SV=2		Color2 [DarkGray]	1	4						ATP binding	extracellular exosome		Regulation of HSF1-mediated heat shock response						3	3	3	5.5	5.5	5.5	74.977	0.0008679	2.4119	358330000	38	8	3	3	3	1	2	2	2	1	3	3	2
	0.0784765	-0.0426671	O43318	O43318	Mitogen-activated protein kinase kinase kinase 7	MAP3K7	370	sp|O43318|M3K7_HUMAN Mitogen-activated protein kinase kinase kinase 7 OS=Homo sapiens OX=9606 GN=MAP3K7 PE=1 SV=1	2.7.11.25	Color2 [DarkGray]	1	4					activation of MAPK activity;activation of MAPKK activity;activation of NF-kappaB-inducing kinase activity;anoikis;Fc-epsilon receptor signaling pathway;histone H3 acetylation;I-kappaB kinase/NF-kappaB signaling;I-kappaB phosphorylation;interleukin-1-mediated signaling pathway;JNK cascade;MyD88-dependent toll-like receptor signaling pathway;nucleotide-binding oligomerization domain containing sign…	ATP binding;identical protein binding;magnesium ion binding;MAP kinase kinase kinase activity;protein kinase activity;protein serine/threonine kinase activity;receptor tyrosine kinase binding;scaffold protein binding	Ada2/Gcn5/Ada3 transcription activator complex;cytosol;endosome membrane;nucleus;plasma membrane	Adherens junction;AMPK signaling pathway;Autophagy - animal;Epstein-Barr virus infection;Fluid shear stress and atherosclerosis;Hepatitis B;Herpes simplex virus 1 infection;Human immunodeficiency virus 1 infection;IL-17 signaling pathway;Leishmaniasis;MAPK signaling pathway;Measles;NF-kappa B signaling pathway;NOD-like receptor signaling pathway;Osteoclast differentiation;RIG-I-like receptor sign…	activated TAK1 mediates p38 MAPK activation;Activation of NF-kappaB in B cells;Ca2+ pathway;CLEC7A (Dectin-1) signaling;Downstream TCR signaling;FCERI mediated NF-kB activation;Interleukin-1 signaling;IRAK2 mediated activation of TAK1 complex;IRAK2 mediated activation of TAK1 complex upon TLR7/8 or 9 stimulation;JNK (c-Jun kinases) phosphorylation and activation mediated by activated human TAK1;N…	ATAC complex, YEATS2-linked;SIVA1-XIAP-TAK1 complex;STAT3-NLK-MAP3K7 complex;TAK1 complex;TNF-alpha/NF-kappa B signaling complex 7;TNF-R1-associated signaling complex;TRAF6-TAK1 complex					2	2	2	4.6	4.6	4.6	67.195	0.00054387	3.1527	177920000	30	16	2	2	2	1	2	2	2	2	2	2	2
	0.450943	-0.0833546	O43324	O43324	Eukaryotic translation elongation factor 1 epsilon-1	EEF1E1	371	sp|O43324|MCA3_HUMAN Eukaryotic translation elongation factor 1 epsilon-1 OS=Homo sapiens OX=9606 GN=EEF1E1 PE=1 SV=1		Color2 [DarkGray]	1	4					negative regulation of cell proliferation;positive regulation of apoptotic process;positive regulation of cellular senescence;positive regulation of DNA damage response, signal transduction by p53 class mediator;tRNA aminoacylation for protein translation		aminoacyl-tRNA synthetase multienzyme complex;cytoplasm;cytosol;nucleolus;nucleoplasm;nucleus		Cytosolic tRNA aminoacylation;SeMet incorporation into proteins	Multisynthetase complex					8	8	8	55.2	55.2	55.2	19.81	0	31.497	3288200000	12	85	8	8	8	1	8	7	7	7	7	8	8
	1.05263	0.249931	O43379	O43379	WD repeat-containing protein 62	WDR62	372	sp|O43379|WDR62_HUMAN WD repeat-containing protein 62 OS=Homo sapiens OX=9606 GN=WDR62 PE=1 SV=4		Color2 [DarkGray]	1	4					centriole replication;cerebral cortex development;mitotic spindle organization;neurogenesis		centriole;centrosome;cytosol;microtubule organizing center;nucleus;spindle pole								4	4	4	3	3	3	165.95	0.00036516	3.2947	187690000	74	10	4	4	4	1	3	4	2	3	3	4	4
	0.224506	-0.063988	O43390	O43390	Heterogeneous nuclear ribonucleoprotein R	HNRNPR	373	sp|O43390|HNRPR_HUMAN Heterogeneous nuclear ribonucleoprotein R OS=Homo sapiens OX=9606 GN=HNRNPR PE=1 SV=1		Color2 [DarkGray]	1	4					circadian rhythm;mRNA destabilization;mRNA processing;mRNA splicing, via spliceosome;negative regulation of catalytic activity;RNA metabolic process	mRNA 3'-UTR binding;mRNA binding;RNA binding	axon terminus;catalytic step 2 spliceosome;dendrite;endoplasmic reticulum;growth cone;nucleoplasm;nucleus;ribonucleoprotein complex;spliceosomal complex		mRNA Splicing - Major Pathway;Processing of Capped Intron-Containing Pre-mRNA	C complex spliceosome;DGCR8 multiprotein complex;H2AX complex, isolated from cells without IR exposure					22	17	17	40.3	32.7	32.7	70.942	0	323.31	57476000000	34	403	22	17	17	1	22	22	22	22	22	22	22
	1.29533	-0.164732	O43395	O43395	U4/U6 small nuclear ribonucleoprotein Prp3	PRPF3	374	sp|O43395|PRPF3_HUMAN U4/U6 small nuclear ribonucleoprotein Prp3 OS=Homo sapiens OX=9606 GN=PRPF3 PE=1 SV=2		Color2 [DarkGray]	1	4					mRNA processing;mRNA splicing, via spliceosome;RNA splicing;RNA splicing, via transesterification reactions;spliceosomal tri-snRNP complex assembly	identical protein binding;RNA binding	Cajal body;cytosol;nuclear speck;nucleoplasm;nucleus;spliceosomal complex;U2-type precatalytic spliceosome;U4/U6 x U5 tri-snRNP complex	Spliceosome	mRNA Splicing - Major Pathway	Spliceosome					24	24	24	42	42	42	77.528	0	323.31	5788000000	33	204	24	24	24	1	20	19	19	19	19	22	17
	0.923048	0.192101	O43396	O43396	Thioredoxin-like protein 1	TXNL1	375	sp|O43396|TXNL1_HUMAN Thioredoxin-like protein 1 OS=Homo sapiens OX=9606 GN=TXNL1 PE=1 SV=3		Color2 [DarkGray]	1	4					cell redox homeostasis	disulfide oxidoreductase activity	cytoplasm;cytosol;nucleus;proteasome complex								14	14	14	61.6	61.6	61.6	32.251	0	323.31	7653000000	15	172	14	14	14	1	14	13	9	14	13	13	13
	0.0326354	-0.00850741	O43399	O43399	Tumor protein D54	TPD52L2	376	sp|O43399|TPD54_HUMAN Tumor protein D54 OS=Homo sapiens OX=9606 GN=TPD52L2 PE=1 SV=2		Color2 [DarkGray]	1	4					regulation of cell proliferation	catalytic activity;protein heterodimerization activity;protein homodimerization activity;RNA binding	cytoplasm;perinuclear region of cytoplasm								8	8	8	49	49	49	22.237	0	323.31	7706400000	12	102	8	8	8	1	8	8	8	7	7	8	8
	0.486914	-0.124702	O43402	O43402	ER membrane protein complex subunit 8	EMC8	377	sp|O43402|EMC8_HUMAN ER membrane protein complex subunit 8 OS=Homo sapiens OX=9606 GN=EMC8 PE=1 SV=1		Color2 [DarkGray]	1	4							cytoplasm;cytosol;ER membrane protein complex;membrane;mitochondrion;nucleus								10	10	10	59.5	59.5	59.5	23.773	0	94.199	3496600000	11	115	10	10	10	1	9	9	10	8	9	10	9
	0.310625	0.181303	O43414	O43414	ERI1 exoribonuclease 3	ERI3	378	sp|O43414|ERI3_HUMAN ERI1 exoribonuclease 3 OS=Homo sapiens OX=9606 GN=ERI3 PE=1 SV=2	3.1.-.-	Color2 [DarkGray]	1	4					DNA catabolic process, exonucleolytic;exonucleolytic trimming to generate mature 3'-end of 5.8S rRNA from tricistronic rRNA transcript (SSU-rRNA, 5.8S rRNA, LSU-rRNA)	3'-5'-exoribonuclease activity;metal ion binding;RNA binding									3	3	3	14.5	14.5	14.5	37.238	0	21.871	594070000	16	44	3	3	3	1	3	3	3	3	3	3	3
	0.739007	0.286637	O43422	O43422	52 kDa repressor of the inhibitor of the protein kinase	PRKRIR	379	sp|O43422|P52K_HUMAN 52 kDa repressor of the inhibitor of the protein kinase OS=Homo sapiens OX=9606 GN=THAP12 PE=1 SV=2		Color2 [DarkGray]	1	4					negative regulation of cell proliferation;signal transduction	DNA binding;DNA-binding transcription factor activity, RNA polymerase II-specific;metal ion binding;protein dimerization activity	nucleus								5	5	5	12.2	12.2	12.2	87.703	0	13.352	726280000	40	43	5	5	5	1	4	2	4	5	4	5	4
	0.228827	-0.437014	O43424	O43424	Glutamate receptor ionotropic, delta-2	GRID2	380	sp|O43424|GRID2_HUMAN Glutamate receptor ionotropic, delta-2 OS=Homo sapiens OX=9606 GN=GRID2 PE=1 SV=2		Color2 [DarkGray]	1	4					cellular protein localization;cerebellar granule cell differentiation;excitatory postsynaptic potential;excitatory synapse assembly;glutamate receptor signaling pathway;heterophilic cell-cell adhesion via plasma membrane cell adhesion molecules;modulation of chemical synaptic transmission;positive regulation of long-term synaptic depression;positive regulation of synapse assembly;prepulse inhibit…	glutamate receptor activity;ionotropic glutamate receptor activity;PDZ domain binding;scaffold protein binding;transmitter-gated ion channel activity involved in regulation of postsynaptic membrane potential	cell junction;dendritic spine;glutamatergic synapse;integral component of plasma membrane;integral component of postsynaptic density membrane;ionotropic glutamate receptor complex;parallel fiber to Purkinje cell synapse;plasma membrane;postsynaptic membrane;synapse	Long-term depression;Neuroactive ligand-receptor interaction							2	2	2	2.4	2.4	2.4	113.35	0.00053267	2.8298	247640000	45	11	2	2	2	1	2	2	2	2	1	0	0
	0.480317	0.42734	O43427	O43427	Acidic fibroblast growth factor intracellular-binding protein	FIBP	381	sp|O43427|FIBP_HUMAN Acidic fibroblast growth factor intracellular-binding protein OS=Homo sapiens OX=9606 GN=FIBP PE=1 SV=3		Color2 [DarkGray]	1	4					fibroblast growth factor receptor signaling pathway;platelet aggregation	fibroblast growth factor binding	endomembrane system;membrane;mitochondrion;nuclear speck;nucleus								3	3	3	12.6	12.6	12.6	41.878	0.00018539	3.6099	297490000	20	11	3	3	3	1	2	2	2	2	2	2	0
	0.264494	0.0917171	O43432	O43432	Eukaryotic translation initiation factor 4 gamma 3	EIF4G3	382	sp|O43432|IF4G3_HUMAN Eukaryotic translation initiation factor 4 gamma 3 OS=Homo sapiens OX=9606 GN=EIF4G3 PE=1 SV=2		Color2 [DarkGray]	1	4					regulation of translational initiation	mRNA binding;RNA binding;RNA cap binding;translation factor activity, RNA binding;translation initiation factor activity	cytosol;eukaryotic translation initiation factor 4F complex	RNA transport;Viral myocarditis	ISG15 antiviral mechanism						8	3	2	5.4	2.3	1.9	176.65	0.00018536	3.6098	202530000	84	16	8	3	2	1	6	8	8	7	8	7	8
	0.790951	-0.0984179	O43447	O43447	Peptidyl-prolyl cis-trans isomerase H	PPIH	383	sp|O43447|PPIH_HUMAN Peptidyl-prolyl cis-trans isomerase H OS=Homo sapiens OX=9606 GN=PPIH PE=1 SV=1	5.2.1.8	Color2 [DarkGray]	1	4					angiogenesis;mRNA splicing, via spliceosome;positive regulation of viral genome replication;protein folding;protein peptidyl-prolyl isomerization;protein refolding;protein-containing complex assembly	cyclosporin A binding;peptidyl-prolyl cis-trans isomerase activity;ribonucleoprotein complex binding;unfolded protein binding	cytoplasm;nuclear speck;nucleoplasm;spliceosomal complex;U4/U6 snRNP;U4/U6 x U5 tri-snRNP complex	Spliceosome	mRNA Splicing - Major Pathway	Spliceosome					7	7	7	43.5	43.5	43.5	19.208	0	22.628	3662700000	11	70	7	7	7	1	7	6	7	7	7	7	7
	0.131521	0.026056	O43464	O43464	Serine protease HTRA2, mitochondrial	HTRA2	384	sp|O43464|HTRA2_HUMAN Serine protease HTRA2, mitochondrial OS=Homo sapiens OX=9606 GN=HTRA2 PE=1 SV=2	3.4.21.108	Color2 [DarkGray]	1	4					adult walking behavior;aging;cellular protein catabolic process;cellular response to growth factor stimulus;cellular response to heat;cellular response to interferon-beta;cellular response to oxidative stress;cellular response to retinoic acid;ceramide metabolic process;execution phase of apoptosis;forebrain development;intrinsic apoptotic signaling pathway in response to DNA damage;mitochondrion…	identical protein binding;peptidase activity;serine-type endopeptidase activity;serine-type peptidase activity;unfolded protein binding	CD40 receptor complex;chromatin;cytoplasmic side of plasma membrane;cytoskeleton;cytosol;endoplasmic reticulum;endoplasmic reticulum membrane;membrane;mitochondrial intermembrane space;mitochondrial membrane;mitochondrion;nucleus;serine-type endopeptidase complex	Apoptosis;Apoptosis - multiple species;Parkinson disease		LATS1-HTRA2-BIRC4 complex	+	MIM	Protein import, sorting and homeostasis;Apoptosis;Mitochondrial dynamics and surveillance;Proteases;Protein homeostasis		8	8	8	32.1	32.1	32.1	48.84	0	82.252	2666400000	23	75	8	8	8	1	5	7	8	7	5	5	7
	0.218823	-0.100827	O43482	O43482	Protein Mis18-beta	OIP5	385	sp|O43482|MS18B_HUMAN Protein Mis18-beta OS=Homo sapiens OX=9606 GN=OIP5 PE=1 SV=2		Color2 [DarkGray]	1	4					cell communication;cell cycle;cell division;CENP-A containing nucleosome assembly;chromosome segregation	identical protein binding;metal ion binding	Cajal body;chromatin;chromocenter;chromosome, centromeric region;cytosol;nuclear speck;nucleoplasm;nucleus		Deposition of new CENPA-containing nucleosomes at the centromere	MIS18 complex					4	4	4	35.4	35.4	35.4	24.691	0	23.632	295690000	12	30	4	4	4	1	2	3	4	3	3	4	3
	0.624049	0.199329	O43488;Q8NHP1;O95154	O43488	Aflatoxin B1 aldehyde reductase member 2	AKR7A2	386	sp|O43488|ARK72_HUMAN Aflatoxin B1 aldehyde reductase member 2 OS=Homo sapiens OX=9606 GN=AKR7A2 PE=1 SV=3	1.-.-.-;1.1.1.n11	Color2 [DarkGray]	1	4					aflatoxin catabolic process;carbohydrate metabolic process;cellular aldehyde metabolic process;daunorubicin metabolic process;doxorubicin metabolic process;xenobiotic metabolic process	alditol:NADP+ 1-oxidoreductase activity;aldo-keto reductase (NADP) activity;electron transfer activity;identical protein binding;phenanthrene-9,10-epoxide hydrolase activity	cytosol;extracellular exosome;Golgi apparatus	Metabolism of xenobiotics by cytochrome P450	Aflatoxin activation and detoxification		+	Matrix	Amino acid metabolism;Detoxification;GABA metabolism;Metabolism;Xenobiotic metabolism		6	6	6	23.4	23.4	23.4	39.589	0	35.412	1004900000	15	50	NaN	NaN	NaN	3	4	4	4	3	6	6	4
	1.86554	-0.478676	O43491	O43491	Band 4.1-like protein 2	EPB41L2	387	sp|O43491|E41L2_HUMAN Band 4.1-like protein 2 OS=Homo sapiens OX=9606 GN=EPB41L2 PE=1 SV=1		Color2 [DarkGray]	1	4					actomyosin structure organization;cell cycle;cell division;cortical actin cytoskeleton organization;positive regulation of protein localization to cell cortex	actin binding;PH domain binding;spectrin binding;structural molecule activity	cell cortex region;cell junction;cytosol;extracellular exosome;focal adhesion;nucleoplasm;nucleus;plasma membrane;spectrin		Neurexins and neuroligins						49	49	45	57.7	57.7	55.3	112.59	0	323.31	33164000000	55	591	49	49	45	1	44	44	43	39	44	43	46
	0.508552	-0.16134	O43493	O43493	Trans-Golgi network integral membrane protein 2	TGOLN2	388	sp|O43493|TGON2_HUMAN Trans-Golgi network integral membrane protein 2 OS=Homo sapiens OX=9606 GN=TGOLN2 PE=1 SV=4		Color2 [DarkGray]	1	4					cellular protein metabolic process;membrane organization;post-translational protein modification		clathrin-coated vesicle membrane;endoplasmic reticulum lumen;endosome;Golgi apparatus;integral component of membrane;nucleoplasm;plasma membrane;trans-Golgi network;trans-Golgi network transport vesicle;transport vesicle		Cargo recognition for clathrin-mediated endocytosis;Clathrin-mediated endocytosis;Golgi Associated Vesicle Biogenesis;Post-translational protein phosphorylation;Regulation of Insulin-like Growth Factor (IGF) transport and uptake by Insulin-like Growth Factor Binding Proteins (IGFBPs);Retrograde transport at the Trans-Golgi-Network						6	6	6	14.2	14.2	14.2	45.879	0	29.003	562200000	23	51	6	6	6	1	6	6	6	6	6	6	6
	0.988209	0.840633	O43502	O43502	DNA repair protein RAD51 homolog 3	RAD51C	389	sp|O43502|RA51C_HUMAN DNA repair protein RAD51 homolog 3 OS=Homo sapiens OX=9606 GN=RAD51C PE=1 SV=1		Color2 [DarkGray]	1	4					blood coagulation;DNA recombination;DNA repair;double-strand break repair via homologous recombination;female meiosis sister chromatid cohesion;male meiosis I;positive regulation of G2/M transition of mitotic cell cycle;reciprocal meiotic recombination;sister chromatid cohesion;spermatogenesis;telomere maintenance via recombination	ATP binding;crossover junction endodeoxyribonuclease activity;DNA binding;DNA-dependent ATPase activity	cell junction;cytoplasm;cytosol;intracellular membrane-bounded organelle;mitochondrion;nucleoplasm;nucleus;perinuclear region of cytoplasm;Rad51B-Rad51C-Rad51D-XRCC2 complex;Rad51C-XRCC3 complex;replication fork	Fanconi anemia pathway;Homologous recombination	Factors involved in megakaryocyte development and platelet production;HDR through Homologous Recombination (HRR);Homologous DNA Pairing and Strand Exchange;Meiotic recombination;Presynaptic phase of homologous DNA pairing and strand exchange;Resolution of D-loop Structures through Holliday Junction Intermediates;Resolution of D-loop Structures through Synthesis-Dependent Strand Annealing (SDSA)	BCDX2 complex;RAD51B-RAD51C complex;RAD51B-RAD51C-RAD51D-XRCC2-XRCC3 complex;RAD51C-XRCC3 complex					3	3	3	10.9	10.9	10.9	42.189	0.00018546	3.6124	207560000	16	12	3	3	3	1	2	3	0	2	2	2	2
	0.0342067	0.00689983	O43504	O43504	Ragulator complex protein LAMTOR5	LAMTOR5	390	sp|O43504|LTOR5_HUMAN Ragulator complex protein LAMTOR5 OS=Homo sapiens OX=9606 GN=LAMTOR5 PE=1 SV=1		Color2 [DarkGray]	1	4					cell cycle arrest;cellular response to amino acid stimulus;negative regulation of apoptotic process;negative regulation of cysteine-type endopeptidase activity involved in apoptotic process;positive regulation of TOR signaling;protein localization to lysosome;regulation of cell size;regulation of macroautophagy;response to virus;viral genome replication		cytosol;lysosomal membrane;lysosome;Ragulator complex	mTOR signaling pathway	Energy dependent regulation of mTOR by LKB1-AMPK;Macroautophagy;mTOR signalling;mTORC1-mediated signalling;Regulation of PTEN gene transcription;TP53 Regulates Metabolic Genes	v-ATPase-Ragulator-AXIN/LKB1-AMPK complex					5	5	5	96.7	96.7	96.7	9.6138	0	323.31	9546500000	5	103	5	5	5	1	5	5	5	5	5	5	5
	0.271643	0.18636	O43505	O43505	Beta-1,4-glucuronyltransferase 1	B4GAT1	391	sp|O43505|B4GA1_HUMAN Beta-1,4-glucuronyltransferase 1 OS=Homo sapiens OX=9606 GN=B4GAT1 PE=1 SV=1	2.4.1.-	Color2 [DarkGray]	1	4					axon guidance;keratan sulfate biosynthetic process;protein O-linked glycosylation;protein O-linked mannosylation	glucuronosyltransferase activity;metal ion binding;N-acetyllactosaminide beta-1,3-N-acetylglucosaminyltransferase activity	extracellular exosome;Golgi apparatus;Golgi membrane;integral component of Golgi membrane	Mannose type O-glycan biosynthesis;Metabolic pathways	Keratan sulfate biosynthesis;O-linked glycosylation						2	2	2	6.3	6.3	6.3	47.119	0.00018699	3.7554	96269000	19	11	2	2	2	1	1	0	1	2	2	1	1
	0.581768	-0.595233	O43513	O43513	Mediator of RNA polymerase II transcription subunit 7	MED7	392	sp|O43513|MED7_HUMAN Mediator of RNA polymerase II transcription subunit 7 OS=Homo sapiens OX=9606 GN=MED7 PE=1 SV=1		Color2 [DarkGray]	1	4					regulation of transcription by RNA polymerase II;stem cell population maintenance;transcription initiation from RNA polymerase II promoter	transcription coactivator activity;ubiquitin protein ligase activity	mediator complex;nuclear body;nucleoplasm;transcription factor complex;ubiquitin ligase complex		Generic Transcription Pathway;PPARA activates gene expression;Transcriptional regulation of white adipocyte differentiation	ARC complex;ARC92-Mediator complex;ARC-L complex;CCNC-CDK8-MED1-MED6-MED7 xcomplex;CRSP complex;CRSP-Mediator 2 complex;DRIP complex;ESR1-TRAP/Mediator coactivator-complex;ESR2-TRAP/Mediator coactivator complex;hMediator complex (MED23, CDK8, CCNC, MED7);Mediator complex;PC2 complex;SMCC complex					1	1	1	11.6	11.6	11.6	27.245	0	5.9762	15271000	11	3	1	1	1	1	0	0	1	1	1	0	1
	0.795257	-0.19922	O43567	O43567	E3 ubiquitin-protein ligase RNF13	RNF13	393	sp|O43567|RNF13_HUMAN E3 ubiquitin-protein ligase RNF13 OS=Homo sapiens OX=9606 GN=RNF13 PE=1 SV=1	2.3.2.27	Color2 [DarkGray]	1	4					protein autoubiquitination;ubiquitin-dependent protein catabolic process	metal ion binding;ubiquitin protein ligase activity;ubiquitin-protein transferase activity	cytosol;endoplasmic reticulum membrane;Golgi membrane;integral component of membrane;intracellular membrane-bounded organelle;late endosome membrane;lysosomal membrane;nuclear inner membrane;nucleoplasm								3	3	3	12.9	12.9	12.9	42.813	0.00053182	2.8035	723500000	14	11	3	3	3	1	2	1	2	2	2	1	2
	1.52716	0.418032	O43570	O43570	Carbonic anhydrase 12	CA12	394	sp|O43570|CAH12_HUMAN Carbonic anhydrase 12 OS=Homo sapiens OX=9606 GN=CA12 PE=1 SV=1	4.2.1.1	Color2 [DarkGray]	1	4					bicarbonate transport;chloride ion homeostasis	carbonate dehydratase activity;zinc ion binding	integral component of membrane;plasma membrane	Metabolic pathways;Nitrogen metabolism	Reversible hydration of carbon dioxide						4	4	4	13.6	13.6	13.6	39.45	0	10.766	419590000	12	30	4	4	4	1	3	3	3	3	3	4	2
	0.0911658	0.142525	O43572	O43572	A-kinase anchor protein 10, mitochondrial	AKAP10	395	sp|O43572|AKA10_HUMAN A-kinase anchor protein 10, mitochondrial OS=Homo sapiens OX=9606 GN=AKAP10 PE=1 SV=2		Color2 [DarkGray]	1	4					blood coagulation;protein localization;signal transduction	protein kinase A binding	cytosol;mitochondrion;plasma membrane;protein-containing complex		Factors involved in megakaryocyte development and platelet production		+	MOM	cAMP-PKA signaling;Signaling		1	1	1	1.5	1.5	1.5	73.817	0.0050538	1.531	74878000	32	11	1	1	1	1	1	1	0	0	1	1	1
	0.123455	0.0606896	O43583	O43583	Density-regulated protein	DENR	396	sp|O43583|DENR_HUMAN Density-regulated protein OS=Homo sapiens OX=9606 GN=DENR PE=1 SV=2		Color2 [DarkGray]	1	4					formation of translation preinitiation complex;IRES-dependent viral translational initiation;ribosome disassembly;translation reinitiation	mRNA binding;translation initiation factor activity									7	7	7	34.8	34.8	34.8	22.092	0	304.24	1432700000	9	63	7	7	7	1	7	6	6	6	6	6	6
	0.960769	0.53493	O43592	O43592	Exportin-T	XPOT	397	sp|O43592|XPOT_HUMAN Exportin-T OS=Homo sapiens OX=9606 GN=XPOT PE=1 SV=2		Color2 [DarkGray]	1	4					tRNA export from nucleus;tRNA re-export from nucleus	Ran GTPase binding;tRNA binding	cytoplasm;cytosol;nuclear matrix;nuclear pore;nucleoplasm	RNA transport	tRNA processing in the nucleus						15	15	15	22.5	22.5	22.5	109.96	0	37.551	3659700000	45	128	15	15	15	1	9	10	7	11	10	10	8
	0.31097	0.162793	O43598	O43598	2-deoxynucleoside 5-phosphate N-hydrolase 1	DNPH1	398	sp|O43598|DNPH1_HUMAN 2-deoxynucleoside 5-phosphate N-hydrolase 1 OS=Homo sapiens OX=9606 GN=DNPH1 PE=1 SV=1	3.2.2.-	Color2 [DarkGray]	1	4					cell proliferation;deoxyribonucleoside monophosphate catabolic process;epithelial cell differentiation;nucleoside metabolic process;positive regulation of cell growth;purine nucleotide catabolic process	deoxyribonucleoside 5'-monophosphate N-glycosidase activity;identical protein binding;protein homodimerization activity	cytosol;extracellular exosome;nucleus		Purine catabolism						2	2	2	16.1	16.1	16.1	19.108	0	5.304	244460000	8	15	2	2	2	1	1	1	2	1	1	1	1
	1.2913	-0.249102	O43615	O43615	Mitochondrial import inner membrane translocase subunit TIM44	TIMM44	399	sp|O43615|TIM44_HUMAN Mitochondrial import inner membrane translocase subunit TIM44 OS=Homo sapiens OX=9606 GN=TIMM44 PE=1 SV=2		Color2 [DarkGray]	1	4					protein import into mitochondrial matrix;protein targeting to mitochondrion	ATP binding;chaperone binding	mitochondrial inner membrane;mitochondrial matrix;mitochondrion		Mitochondrial protein import	HSPA9-GRPEL1-GRPEL2-TIMM44 complex;TIM (TIM17A, TIM17B, TIM23, TIM44) complex, mitochondrial	+	MIM	Protein import, sorting and homeostasis;Import motor;Protein import and sorting		19	19	19	43.6	43.6	43.6	51.355	0	187.9	17846000000	29	203	19	19	19	1	19	15	18	17	15	16	16
	0.0361842	0.0154969	O43617	O43617	Trafficking protein particle complex subunit 3	TRAPPC3	400	sp|O43617|TPPC3_HUMAN Trafficking protein particle complex subunit 3 OS=Homo sapiens OX=9606 GN=TRAPPC3 PE=1 SV=1		Color2 [DarkGray]	1	4					COPII vesicle coating;endoplasmic reticulum to Golgi vesicle-mediated transport;intra-Golgi vesicle-mediated transport	Rab guanyl-nucleotide exchange factor activity	cis-Golgi network membrane;cytosol;endoplasmic reticulum;Golgi apparatus;Golgi membrane;TRAPP complex		COPII-mediated vesicle transport;RAB GEFs exchange GTP for GDP on RABs	TRAPP complex					3	3	3	16.1	16.1	16.1	20.274	0	7.268	767840000	9	21	3	3	3	1	3	3	1	2	3	3	2
	1.52389	0.35535	O43633	O43633	Charged multivesicular body protein 2a	CHMP2A	401	sp|O43633|CHM2A_HUMAN Charged multivesicular body protein 2a OS=Homo sapiens OX=9606 GN=CHMP2A PE=1 SV=1		Color2 [DarkGray]	1	4					endosomal transport;endosome transport via multivesicular body sorting pathway;ESCRT III complex disassembly;establishment of protein localization;exit from mitosis;late endosome to vacuole transport;macroautophagy;membrane invagination;midbody abscission;mitotic metaphase plate congression;multivesicular body assembly;negative regulation of cell death;negative regulation of centriole elongation;…	phosphatidylcholine binding;protein domain specific binding	cytosol;ESCRT III complex;extracellular exosome;late endosome membrane;membrane;membrane coat;multivesicular body;nuclear envelope	Endocytosis;Necroptosis	Budding and maturation of HIV virion;Endosomal Sorting Complex Required For Transport (ESCRT);Lysosome Vesicle Biogenesis;Macroautophagy	ESCRT-III complex					1	1	1	8.6	8.6	8.6	25.104	0.000534	2.8745	143800000	9	13	1	1	1	1	1	1	1	1	1	1	1
	0.371609	0.524725	O43639	O43639	Cytoplasmic protein NCK2	NCK2	402	sp|O43639|NCK2_HUMAN Cytoplasmic protein NCK2 OS=Homo sapiens OX=9606 GN=NCK2 PE=1 SV=2		Color2 [DarkGray]	1	4					actin filament organization;cell migration;dendritic spine development;ephrin receptor signaling pathway;epidermal growth factor receptor signaling pathway;immunological synapse formation;lamellipodium assembly;negative regulation of cell proliferation;negative regulation of endoplasmic reticulum stress-induced eIF2 alpha phosphorylation;negative regulation of peptidyl-serine phosphorylation;nega…	cytoskeletal adaptor activity;phosphotyrosine residue binding;protein-containing complex binding;receptor signaling complex scaffold activity;scaffold protein binding;SH3/SH2 adaptor activity	cytoplasm;cytosol;endoplasmic reticulum;postsynaptic density;vesicle membrane	Axon guidance;ErbB signaling pathway;Pathogenic Escherichia coli infection;T cell receptor signaling pathway	Activation of RAC1;Downstream signal transduction;Ephrin signaling;Nephrin family interactions;Regulation of cortical dendrite branching;VEGFA-VEGFR2 Pathway						3	2	2	11.6	9.5	9.5	42.915	0	4.7374	276600000	23	13	3	2	2	1	2	2	0	2	1	2	3
	0.230943	-0.0852744	O43657	O43657	Tetraspanin-6	TSPAN6	403	sp|O43657|TSN6_HUMAN Tetraspanin-6 OS=Homo sapiens OX=9606 GN=TSPAN6 PE=1 SV=1		Color2 [DarkGray]	1	4					cell surface receptor signaling pathway;negative regulation of NIK/NF-kappaB signaling;negative regulation of viral-induced cytoplasmic pattern recognition receptor signaling pathway;positive regulation of I-kappaB kinase/NF-kappaB signaling		extracellular exosome;integral component of plasma membrane								5	5	5	22.4	22.4	22.4	27.563	0	6.736	944320000	12	41	5	5	5	1	4	5	5	5	5	5	5
	0.686109	-0.1382	O43660	O43660	Pleiotropic regulator 1	PLRG1	404	sp|O43660|PLRG1_HUMAN Pleiotropic regulator 1 OS=Homo sapiens OX=9606 GN=PLRG1 PE=1 SV=1		Color2 [DarkGray]	1	4					mRNA splicing, via spliceosome;positive regulation of G1/S transition of mitotic cell cycle;protein localization to nucleus		catalytic step 2 spliceosome;Cul4-RING E3 ubiquitin ligase complex;fibrillar center;nuclear membrane;nuclear speck;nucleoplasm;nucleus;Prp19 complex;U2-type catalytic step 2 spliceosome	Spliceosome	mRNA Splicing - Major Pathway	C complex spliceosome;CDC5L complex;CDC5L core complex;Spliceosome					17	17	17	47.3	47.3	47.3	57.193	0	323.31	7641700000	30	216	17	17	17	1	16	14	17	16	15	16	15
	1.42218	-0.219422	O43663	O43663	Protein regulator of cytokinesis 1	PRC1	405	sp|O43663|PRC1_HUMAN Protein regulator of cytokinesis 1 OS=Homo sapiens OX=9606 GN=PRC1 PE=1 SV=2		Color2 [DarkGray]	1	4					cell division;microtubule bundle formation;mitotic spindle elongation;positive regulation of cell proliferation;regulation of cytokinesis	identical protein binding;kinesin binding;microtubule binding;protein kinase binding	contractile ring;cytosol;midbody;nucleus;spindle;spindle microtubule;spindle pole		RHO GTPases activate CIT						13	13	13	28.7	28.7	28.7	71.606	0	56.965	3143600000	32	104	13	13	13	1	9	9	8	7	7	9	8
	0.0707172	0.052393	O43665	O43665	Regulator of G-protein signaling 10	RGS10	406	sp|O43665|RGS10_HUMAN Regulator of G-protein signaling 10 OS=Homo sapiens OX=9606 GN=RGS10 PE=1 SV=3		Color2 [DarkGray]	1	4					G protein-coupled acetylcholine receptor signaling pathway;negative regulation of signal transduction;positive regulation of GTPase activity;regulation of G protein-coupled receptor signaling pathway;response to amphetamine	G-protein alpha-subunit binding;GTPase activator activity	axon terminus;cytosol;dendritic spine;neuronal cell body;nucleus		G alpha (i) signalling events						2	2	2	14.4	14.4	14.4	21.21	0	6.1719	86230000	8	6	2	2	2	1	1	2	1	1	1	2	0
	0.943242	-0.0813017	O43670	O43670	BUB3-interacting and GLEBS motif-containing protein ZNF207	ZNF207	407	sp|O43670|ZN207_HUMAN BUB3-interacting and GLEBS motif-containing protein ZNF207 OS=Homo sapiens OX=9606 GN=ZNF207 PE=1 SV=1		Color2 [DarkGray]	1	4					attachment of spindle microtubules to kinetochore;cell division;microtubule bundle formation;microtubule polymerization;mitotic sister chromatid segregation;mitotic spindle assembly;mitotic spindle assembly checkpoint;protein stabilization;regulation of chromosome segregation;regulation of transcription, DNA-templated	DNA binding;DNA-binding transcription factor activity;heparin binding;microtubule binding;RNA binding;zinc ion binding	condensed chromosome kinetochore;cytoplasm;kinetochore;microtubule;nucleolus;nucleoplasm;nucleus;spindle;spindle matrix			Spliceosome					8	8	8	16.3	16.3	16.3	50.75	0	86.998	8685400000	14	108	8	8	8	1	7	7	6	7	7	8	7
	0.409868	-0.137712	O43674	O43674	NADH dehydrogenase [ubiquinone] 1 beta subcomplex subunit 5, mitochondrial	NDUFB5	408	sp|O43674|NDUB5_HUMAN NADH dehydrogenase [ubiquinone] 1 beta subcomplex subunit 5, mitochondrial OS=Homo sapiens OX=9606 GN=NDUFB5 PE=1 SV=1		Color2 [DarkGray]	1	4					mitochondrial electron transport, NADH to ubiquinone;mitochondrial respiratory chain complex I assembly	NADH dehydrogenase (ubiquinone) activity	integral component of membrane;mitochondrial inner membrane;mitochondrial respiratory chain complex I;mitochondrion;nucleoplasm	Alzheimer disease;Huntington disease;Metabolic pathways;Non-alcoholic fatty liver disease (NAFLD);Oxidative phosphorylation;Parkinson disease;Retrograde endocannabinoid signaling;Thermogenesis	Complex I biogenesis;Respiratory electron transport	Respiratory chain complex I (beta subunit) mitochondrial;Respiratory chain complex I (holoenzyme), mitochondrial	+	MIM	CI subunits;Complex I;OXPHOS;OXPHOS subunits	CI;CI_plus_assembly;OXPHOS;OXPHOS_plus_assembly	3	3	3	15.3	15.3	15.3	21.75	0	4.0678	753190000	8	20	3	3	3	1	3	3	3	3	3	3	3
	0.177799	0.0565023	O43676	O43676	NADH dehydrogenase [ubiquinone] 1 beta subcomplex subunit 3	NDUFB3	409	sp|O43676|NDUB3_HUMAN NADH dehydrogenase [ubiquinone] 1 beta subcomplex subunit 3 OS=Homo sapiens OX=9606 GN=NDUFB3 PE=1 SV=3		Color2 [DarkGray]	1	4					mitochondrial electron transport, NADH to ubiquinone;mitochondrial respiratory chain complex I assembly	NADH dehydrogenase (ubiquinone) activity	integral component of membrane;mitochondrial inner membrane;mitochondrial respiratory chain complex I	Alzheimer disease;Huntington disease;Metabolic pathways;Non-alcoholic fatty liver disease (NAFLD);Oxidative phosphorylation;Parkinson disease;Retrograde endocannabinoid signaling;Thermogenesis	Complex I biogenesis;Respiratory electron transport	Respiratory chain complex I (beta subunit) mitochondrial;Respiratory chain complex I (holoenzyme), mitochondrial	+	MIM	CI subunits;Complex I;OXPHOS;OXPHOS subunits	CI;CI_plus_assembly;OXPHOS;OXPHOS_plus_assembly	3	3	3	28.6	28.6	28.6	11.402	0	8.433	2187900000	6	33	3	3	3	1	3	3	3	3	3	3	3
	0.119907	-0.0489902	O43677;REV__Q2KJY2	O43677	NADH dehydrogenase [ubiquinone] 1 subunit C1, mitochondrial	NDUFC1	410	sp|O43677|NDUC1_HUMAN NADH dehydrogenase [ubiquinone] 1 subunit C1, mitochondrial OS=Homo sapiens OX=9606 GN=NDUFC1 PE=1 SV=1		Color2 [DarkGray]	1	4					mitochondrial electron transport, NADH to ubiquinone;mitochondrial respiratory chain complex I assembly	NADH dehydrogenase (ubiquinone) activity	integral component of membrane;mitochondrial inner membrane;mitochondrial respiratory chain complex I;mitochondrion	Alzheimer disease;Huntington disease;Metabolic pathways;Non-alcoholic fatty liver disease (NAFLD);Oxidative phosphorylation;Parkinson disease;Retrograde endocannabinoid signaling;Thermogenesis	Complex I biogenesis;Respiratory electron transport	Respiratory chain complex I (gamma subunit) mitochondrial;Respiratory chain complex I (holoenzyme), mitochondrial	+	MIM	CI subunits;Complex I;OXPHOS;OXPHOS subunits	CI;CI_plus_assembly;OXPHOS;OXPHOS_plus_assembly	3	3	3	36.8	36.8	36.8	8.7341	0	19.744	895750000	4	44	NaN	NaN	NaN	2	3	2	3	3	2	2	3
	0.751205	-0.169678	O43678	O43678	NADH dehydrogenase [ubiquinone] 1 alpha subcomplex subunit 2	NDUFA2	411	sp|O43678|NDUA2_HUMAN NADH dehydrogenase [ubiquinone] 1 alpha subcomplex subunit 2 OS=Homo sapiens OX=9606 GN=NDUFA2 PE=1 SV=3		Color2 [DarkGray]	1	4					blastocyst hatching;mitochondrial electron transport, NADH to ubiquinone;mitochondrial respiratory chain complex I assembly	NADH dehydrogenase (ubiquinone) activity	mitochondrial inner membrane;mitochondrial membrane;mitochondrial respiratory chain complex I	Alzheimer disease;Huntington disease;Metabolic pathways;Non-alcoholic fatty liver disease (NAFLD);Oxidative phosphorylation;Parkinson disease;Retrograde endocannabinoid signaling;Thermogenesis	Complex I biogenesis;Respiratory electron transport	Respiratory chain complex I (holoenzyme), mitochondrial;Respiratory chain complex I (intermediate V/380kD and VI/480kD), mitochondrial;Respiratory chain complex I (intermediate VII/650kD), mitochondrial;Respiratory chain complex I (intermediate), mitochondrial;Respiratory chain complex I (lambda subunit) mitochondrial	+	MIM	CI subunits;Complex I;OXPHOS;OXPHOS subunits	CI;CI_plus_assembly;OXPHOS;OXPHOS_plus_assembly	3	3	3	40.4	40.4	40.4	10.921	0	79.881	3106200000	6	44	3	3	3	1	3	3	2	3	3	3	3
	0.297506	0.313452	Q86U70;O43679	Q86U70;O43679	LIM domain-binding protein 1;LIM domain-binding protein 2	LDB1;LDB2	412	sp|Q86U70|LDB1_HUMAN LIM domain-binding protein 1 OS=Homo sapiens OX=9606 GN=LDB1 PE=1 SV=2;sp|O43679|LDB2_HUMAN LIM domain-binding protein 2 OS=Homo sapiens OX=9606 GN=LDB2 PE=1 SV=1		Color2 [DarkGray]	1	4					anterior/posterior axis specification;cellular component assembly;cerebellar Purkinje cell differentiation;epithelial structure maintenance;gastrulation with mouth forming second;hair follicle development;histone H3-K4 acetylation;multicellular organism development;negative regulation of erythrocyte differentiation;negative regulation of transcription by RNA polymerase II;negative regulation of t…	chromatin binding;enhancer sequence-specific DNA binding;enzyme binding;LIM domain binding;protein homodimerization activity;protein self-association;RNA polymerase II activating transcription factor binding;transcription coregulator activity;transcription corepressor activity	beta-catenin-TCF complex;cell leading edge;nuclear chromatin;nucleolus;nucleoplasm;nucleus;plasma membrane;protein-containing complex;transcription factor complex	Transcriptional misregulation in cancer	Regulation of expression of SLITs and ROBOs;RUNX1 regulates transcription of genes involved in differentiation of HSCs	E-box sequence-binding complex;LMO4-BRCA1-CTIP-LDB1 complex;Rb-tal-1-E2A-Lmo2-Ldb1 complex					1	1	1	3.4	3.4	3.4	46.532	0.0015131	1.9478	54448000	17	12	NaN	NaN	NaN	2	1	1	1	1	1	1	1
	1.23431	0.173743	O43681	O43681	ATPase ASNA1	ASNA1	413	sp|O43681|GET3_HUMAN ATPase GET3 OS=Homo sapiens OX=9606 GN=GET3 PE=1 SV=2	3.6.-.-	Color2 [DarkGray]	1	4					IRE1-mediated unfolded protein response;posttranslational protein targeting to endoplasmic reticulum membrane;tail-anchored membrane protein insertion into ER membrane	arsenite transmembrane transporter activity;ATP binding;ATPase activity;metal ion binding;transporter activity	cytoplasm;endoplasmic reticulum membrane;extracellular exosome;GET complex;nucleolus;nucleus		XBP1(S) activates chaperone genes						13	13	13	52.3	52.3	52.3	38.792	0	228.51	7493900000	15	153	13	13	13	1	10	12	9	11	9	12	11
	0.031277	0.0174739	O43683	O43683	Mitotic checkpoint serine/threonine-protein kinase BUB1	BUB1	414	sp|O43683|BUB1_HUMAN Mitotic checkpoint serine/threonine-protein kinase BUB1 OS=Homo sapiens OX=9606 GN=BUB1 PE=1 SV=1	2.7.11.1	Color2 [DarkGray]	1	4					apoptotic process;cell division;cell proliferation;meiotic sister chromatid cohesion, centromeric;mitotic cell cycle checkpoint;mitotic spindle assembly checkpoint;regulation of chromosome segregation;regulation of sister chromatid cohesion;viral process	ATP binding;protein kinase activity;protein serine/threonine kinase activity	condensed chromosome kinetochore;condensed nuclear chromosome kinetochore;condensed nuclear chromosome outer kinetochore;cytosol;kinetochore;membrane;nucleoplasm	Cell cycle;Oocyte meiosis;Progesterone-mediated oocyte maturation	Amplification of signal from unattached kinetochores via a MAD2 inhibitory signal;Mitotic Prometaphase;Resolution of Sister Chromatid Cohesion;RHO GTPases Activate Formins;Separation of Sister Chromatids	BUB1-BUB3 complex					6	6	6	7.4	7.4	7.4	122.37	0	17.972	480840000	54	30	6	6	6	1	3	2	2	3	3	3	2
	0.295777	-0.0421502	O43684	O43684	Mitotic checkpoint protein BUB3	BUB3	415	sp|O43684|BUB3_HUMAN Mitotic checkpoint protein BUB3 OS=Homo sapiens OX=9606 GN=BUB3 PE=1 SV=1		Color2 [DarkGray]	1	4					anaphase-promoting complex-dependent catabolic process;attachment of spindle microtubules to kinetochore;cell division;meiotic cell cycle;mitotic sister chromatid segregation;mitotic spindle assembly checkpoint;protein localization to kinetochore;regulation of mitotic cell cycle phase transition	ubiquitin binding	bub1-bub3 complex;condensed chromosome kinetochore;cytosol;kinetochore;mitotic checkpoint complex;nucleoplasm	Cell cycle;Human T-cell leukemia virus 1 infection	Amplification of signal from unattached kinetochores via a MAD2 inhibitory signal;APC/C:Cdc20 mediated degradation of mitotic proteins;APC-Cdc20 mediated degradation of Nek2A;Cdc20:Phospho-APC/C mediated degradation of Cyclin A;Inactivation of APC/C via direct inhibition of the APC/C complex;Mitotic Prometaphase;Resolution of Sister Chromatid Cohesion;RHO GTPases Activate Formins;Separation of Si…	BUB1-BUB3 complex;Mitotic checkpoint complex (MCC)					11	11	11	56.1	56.1	56.1	37.154	0	323.31	10656000000	15	175	11	11	11	1	11	11	11	10	11	11	11
	0.0115518	-0.0065492	O43688	O43688	Lipid phosphate phosphohydrolase 2	PPAP2C	416	sp|O43688|PLPP2_HUMAN Phospholipid phosphatase 2 OS=Homo sapiens OX=9606 GN=PLPP2 PE=1 SV=1	3.1.3.4	Color2 [DarkGray]	1	4					phospholipid dephosphorylation;phospholipid metabolic process;sphingolipid biosynthetic process	lipid phosphatase activity;phosphatase activity;phosphatidate phosphatase activity;phosphoprotein phosphatase activity;sphingosine-1-phosphate phosphatase activity	integral component of plasma membrane;membrane;plasma membrane	Choline metabolism in cancer;Ether lipid metabolism;Fat digestion and absorption;Fc gamma R-mediated phagocytosis;Glycerolipid metabolism;Glycerophospholipid metabolism;Metabolic pathways;Phospholipase D signaling pathway;Sphingolipid metabolism	Sphingolipid de novo biosynthesis						5	5	5	27.4	27.4	27.4	32.573	0	12.54	634320000	12	41	5	5	5	1	3	5	3	4	2	4	3
	0.695292	-0.0980625	O43707	O43707	Alpha-actinin-4	ACTN4	417	sp|O43707|ACTN4_HUMAN Alpha-actinin-4 OS=Homo sapiens OX=9606 GN=ACTN4 PE=1 SV=2		Color2 [DarkGray]	1	4					actin filament bundle assembly;bicellular tight junction assembly;negative regulation of cellular component movement;negative regulation of substrate adhesion-dependent cell spreading;peroxisome proliferator activated receptor signaling pathway;platelet degranulation;positive regulation of cell migration;positive regulation of cellular component movement;positive regulation of NIK/NF-kappaB signa…	actin binding;actin filament binding;calcium ion binding;chromatin DNA binding;integrin binding;ion channel binding;nuclear hormone receptor binding;nuclear receptor transcription coactivator activity;nucleoside binding;protein homodimerization activity;protein N-terminus binding;retinoic acid receptor binding;RNA binding;RNA polymerase II regulatory region sequence-specific DNA binding;transcrip…	brush border;cell-cell junction;cortical cytoskeleton;cytoplasm;cytosol;extracellular exosome;extracellular region;extracellular space;focal adhesion;intracellular;neuron projection;nuclear body;nucleus;perinuclear region of cytoplasm;platelet alpha granule lumen;protein-containing complex;pseudopodium;ribonucleoprotein complex;stress fiber;Z disc	Adherens junction;Amoebiasis;Focal adhesion;Leukocyte transendothelial migration;Regulation of actin cytoskeleton;Systemic lupus erythematosus;Tight junction;Viral carcinogenesis	Nephrin family interactions;Platelet degranulation	CART complex;NHE3-NHERF2-ACTN4, Ca(2+) induced;P2X7 receptor signalling complex;SLC9A3R1-ACTN4 complex;Ternary complex (LRRC7, CAMK2a, ACTN4)					62	62	40	72.1	72.1	49.6	104.85	0	323.31	325500000000	55	1436	62	62	40	1	58	58	57	59	60	59	58
	0.47194	0.224222	O43708	O43708	Maleylacetoacetate isomerase	GSTZ1	418	sp|O43708|MAAI_HUMAN Maleylacetoacetate isomerase OS=Homo sapiens OX=9606 GN=GSTZ1 PE=1 SV=3	5.2.1.2	Color2 [DarkGray]	1	4					glutathione derivative biosynthetic process;glutathione metabolic process;L-phenylalanine catabolic process;regulation of acetyl-CoA biosynthetic process from pyruvate;tyrosine catabolic process	glutathione peroxidase activity;glutathione transferase activity;hydrolase activity, acting on acid halide bonds, in C-halide compounds;identical protein binding;maleylacetoacetate isomerase activity;protein homodimerization activity	cytosol;mitochondrial matrix;mitochondrion	Metabolic pathways;Tyrosine metabolism	Glutathione conjugation;Phenylalanine and tyrosine catabolism;Regulation of pyruvate dehydrogenase (PDH) complex		+	Matrix	Detoxification;Metabolism;Xenobiotic metabolism		7	7	7	34.7	34.7	34.7	24.212	0	58.595	2823900000	9	70	7	7	7	1	4	5	4	4	5	5	6
	0.496362	0.0929467	O43709	O43709	Probable 18S rRNA (guanine-N(7))-methyltransferase	WBSCR22	419	sp|O43709|BUD23_HUMAN Probable 18S rRNA (guanine-N(7))-methyltransferase OS=Homo sapiens OX=9606 GN=BUD23 PE=1 SV=2	2.1.1.-	Color2 [DarkGray]	1	4					chromatin organization;positive regulation of rRNA processing;rRNA (guanine-N7)-methylation	methyltransferase activity;protein heterodimerization activity;RNA binding;rRNA (guanine) methyltransferase activity	nucleolus;nucleoplasm;nucleus;perinuclear region of cytoplasm		Major pathway of rRNA processing in the nucleolus and cytosol;rRNA modification in the nucleus and cytosol						4	4	4	21	21	21	31.88	0	39.476	802470000	11	38	4	4	4	1	4	4	3	3	4	4	4
	2.09119	-0.559211	O43715	O43715	TP53-regulated inhibitor of apoptosis 1	TRIAP1	420	sp|O43715|TRIA1_HUMAN TP53-regulated inhibitor of apoptosis 1 OS=Homo sapiens OX=9606 GN=TRIAP1 PE=1 SV=1		Color2 [DarkGray]	1	4					apoptotic process;cellular response to UV;DNA damage response, signal transduction by p53 class mediator;DNA damage response, signal transduction by p53 class mediator resulting in cell cycle arrest;negative regulation of apoptotic process;negative regulation of cysteine-type endopeptidase activity involved in apoptotic process;negative regulation of intrinsic apoptotic signaling pathway in respo…	p53 binding	mitochondrial intermembrane space;mitochondrion;nucleoplasm;perinuclear region of cytoplasm;protein-containing complex		TP53 Regulates Transcription of Genes Involved in Cytochrome C Release		+	IMS	Cardiolipin synthesis;Lipid metabolism;Metabolism;Phospholipid metabolism		4	4	4	56.6	56.6	56.6	8.7858	0	7.9676	1046100000	5	35	4	4	4	1	3	4	4	4	4	4	4
	0.852975	-0.310724	O43716	O43716	Glutamyl-tRNA(Gln) amidotransferase subunit C, mitochondrial	GATC	421	sp|O43716|GATC_HUMAN Glutamyl-tRNA(Gln) amidotransferase subunit C, mitochondrial OS=Homo sapiens OX=9606 GN=GATC PE=1 SV=1	6.3.5.-	Color2 [DarkGray]	1	4					glutaminyl-tRNAGln biosynthesis via transamidation;mitochondrial translation;regulation of translational fidelity	ATP binding;glutaminyl-tRNA synthase (glutamine-hydrolyzing) activity	glutamyl-tRNA(Gln) amidotransferase complex;mitochondrion	Aminoacyl-tRNA biosynthesis;Metabolic pathways		GATB-GATC-QRSL1 complex	+	Matrix	Mitochondrial central dogma;mt-tRNA synthetases;Translation		5	5	5	53.7	53.7	53.7	15.086	0	23.432	954210000	9	55	5	5	5	1	5	4	5	4	4	3	5
	0.726967	0.127697	O43719	O43719	HIV Tat-specific factor 1	HTATSF1	422	sp|O43719|HTSF1_HUMAN HIV Tat-specific factor 1 OS=Homo sapiens OX=9606 GN=HTATSF1 PE=1 SV=1		Color2 [DarkGray]	1	4					mRNA splicing, via spliceosome;regulation of DNA-templated transcription, elongation;regulation of transcription by RNA polymerase II;viral genome replication	RNA binding	nucleoplasm;nucleus;U2 snRNP;U2-type spliceosomal complex			RNA pol II containing coactivator complex Tat-SF;Spliceosome					13	13	13	21.3	21.3	21.3	85.852	0	190.23	1670100000	51	79	13	13	13	1	8	7	10	11	10	10	8
	0.378769	0.222924	Q99418;Q15438;O43739	Q99418;Q15438;O43739	Cytohesin-2;Cytohesin-1;Cytohesin-3	CYTH2;CYTH1;CYTH3	423	sp|Q99418|CYH2_HUMAN Cytohesin-2 OS=Homo sapiens OX=9606 GN=CYTH2 PE=1 SV=2;sp|Q15438|CYH1_HUMAN Cytohesin-1 OS=Homo sapiens OX=9606 GN=CYTH1 PE=1 SV=1;sp|O43739|CYH3_HUMAN Cytohesin-3 OS=Homo sapiens OX=9606 GN=CYTH3 PE=1 SV=2		Color2 [DarkGray]	1	4					actin cytoskeleton organization;endocytosis;establishment of epithelial cell polarity;Golgi vesicle transport;positive regulation of cell adhesion;regulation of ARF protein signal transduction;regulation of cell adhesion;vesicle-mediated transport	ARF guanyl-nucleotide exchange factor activity;inositol 1,4,5 trisphosphate binding;lipid binding;phosphatidylinositol-3,4,5-trisphosphate binding	adherens junction;bicellular tight junction;cytoplasm;cytosol;extrinsic component of cytoplasmic side of plasma membrane;Golgi membrane;growth cone;membrane;nucleoplasm;plasma membrane;ruffle	Endocytosis;Phospholipase D signaling pathway	Intra-Golgi traffic	GRASP-GRP1 complex					1	1	1	2.8	2.8	2.8	46.546	0.0028164	1.7455	342350000	19	12	NaN	NaN	NaN	3	1	1	1	1	1	1	1
	0.652096	0.389935	O43741	O43741	5-AMP-activated protein kinase subunit beta-2	PRKAB2	424	sp|O43741|AAKB2_HUMAN 5-AMP-activated protein kinase subunit beta-2 OS=Homo sapiens OX=9606 GN=PRKAB2 PE=1 SV=1		Color2 [DarkGray]	1	4					cell cycle arrest;fatty acid biosynthetic process;macroautophagy;positive regulation of cold-induced thermogenesis;protein phosphorylation;regulation of catalytic activity;regulation of fatty acid biosynthetic process;signal transduction	identical protein binding;protein kinase binding	cytoplasm;cytosol;nucleoplasm;nucleotide-activated protein kinase complex;nucleus	Adipocytokine signaling pathway;AMPK signaling pathway;Apelin signaling pathway;Circadian rhythm;FoxO signaling pathway;Glucagon signaling pathway;Hypertrophic cardiomyopathy (HCM);Insulin resistance;Insulin signaling pathway;Longevity regulating pathway;Longevity regulating pathway - multiple species;Non-alcoholic fatty liver disease (NAFLD);Oxytocin signaling pathway;Thermogenesis;Tight junction	Activation of PPARGC1A (PGC-1alpha) by phosphorylation;AMPK inhibits chREBP transcriptional activation activity;Energy dependent regulation of mTOR by LKB1-AMPK;Import of palmitoyl-CoA into the mitochondrial matrix;Macroautophagy;Regulation of TP53 Activity through Phosphorylation;TP53 Regulates Metabolic Genes;Translocation of SLC2A4 (GLUT4) to the plasma membrane	PRKAA1-PRKAB2-PRKAG1 complex;PRKAA2-PRKAB2-PRKAG1 complex;PRKAA2-PRKAB2-PRKAG3 complex					6	5	5	42.3	38.6	38.6	30.302	0	12.545	895540000	14	32	6	5	5	1	3	5	3	3	2	5	3
	0.0462865	0.00673517	O43747	O43747	AP-1 complex subunit gamma-1	AP1G1	425	sp|O43747|AP1G1_HUMAN AP-1 complex subunit gamma-1 OS=Homo sapiens OX=9606 GN=AP1G1 PE=1 SV=5		Color2 [DarkGray]	1	4					antigen processing and presentation of exogenous peptide antigen via MHC class II;endosome to melanosome transport;Golgi to lysosome transport;intracellular protein transport;melanosome organization;positive regulation of natural killer cell degranulation;positive regulation of natural killer cell mediated cytotoxicity;regulation of defense response to virus by virus	GTP-dependent protein binding;kinesin binding;Rab GTPase binding;transporter activity	AP-1 adaptor complex;AP-type membrane coat adaptor complex;clathrin-coated vesicle;clathrin-coated vesicle membrane;cytoplasm;cytoplasmic vesicle membrane;cytosol;Golgi apparatus;Golgi membrane;intracellular membrane-bounded organelle;lysosomal membrane;membrane;recycling endosome;trans-Golgi network membrane	Human immunodeficiency virus 1 infection;Lysosome	Golgi Associated Vesicle Biogenesis;Lysosome Vesicle Biogenesis;MHC class II antigen presentation;Nef mediated downregulation of MHC class I complex cell surface expression	AP1 adaptor complex;AP1G1-PACS1-FURIN complex;APLG1-Rababtin5 complex;Gamma-BAR-AP1 complex					24	24	24	36	36	36	91.35	0	234.17	6453800000	35	222	24	24	24	1	20	20	17	19	21	19	19
	0.741013	-0.112766	O43752	O43752	Syntaxin-6	STX6	426	sp|O43752|STX6_HUMAN Syntaxin-6 OS=Homo sapiens OX=9606 GN=STX6 PE=1 SV=1		Color2 [DarkGray]	1	4					endocytic recycling;endosome organization;Golgi ribbon formation;Golgi vesicle transport;intracellular protein transport;regulation of cellular protein localization;regulation of protein localization;retrograde transport, endosome to Golgi;synaptic vesicle to endosome fusion;vesicle docking;vesicle fusion	SNAP receptor activity;SNARE binding;syntaxin binding	clathrin-coated vesicle;cytosol;early endosome;endomembrane system;Golgi apparatus;Golgi membrane;integral component of membrane;integral component of synaptic vesicle membrane;nucleoplasm;perinuclear region of cytoplasm;phagocytic vesicle;plasma membrane;SNARE complex;synaptic vesicle;trans-Golgi network;trans-Golgi network membrane	SNARE interactions in vesicular transport	Intra-Golgi traffic;Retrograde transport at the Trans-Golgi-Network	CFTR-GOPC-STX6 complex;SNARE complex (STX6, SNAP23);SNARE complex (VAMP3, STX6, VTI1A);SNARE complex (VAMP3, VAMP4, VAMP8, STX6);SNARE complex (VAMP4, STX6, STX16, VTI1a, VTI1b)					6	6	6	37.3	37.3	37.3	29.176	0	49.933	905200000	12	35	6	6	6	1	4	5	5	4	4	5	3
	0.310988	0.189298	O43759	O43759	Synaptogyrin-1	SYNGR1	427	sp|O43759|SNG1_HUMAN Synaptogyrin-1 OS=Homo sapiens OX=9606 GN=SYNGR1 PE=1 SV=2		Color2 [DarkGray]	1	4					cellular response to leukemia inhibitory factor;neutrophil degranulation;protein targeting;regulated exocytosis;regulation of long-term neuronal synaptic plasticity;regulation of short-term neuronal synaptic plasticity;synaptic vesicle membrane organization		azurophil granule membrane;cell junction;integral component of membrane;integral component of synaptic vesicle membrane;melanosome;neuromuscular junction;plasma membrane;synaptic vesicle membrane		Neutrophil degranulation						1	1	1	5.2	5.2	5.2	25.455	0.00053191	2.8071	177810000	5	8	1	1	1	1	1	1	1	1	1	1	1
	0.425227	0.188132	O43765	O43765	Small glutamine-rich tetratricopeptide repeat-containing protein alpha	SGTA	428	sp|O43765|SGTA_HUMAN Small glutamine-rich tetratricopeptide repeat-containing protein alpha OS=Homo sapiens OX=9606 GN=SGTA PE=1 SV=1		Color2 [DarkGray]	1	4					chaperone-mediated protein folding;negative regulation of ER-associated ubiquitin-dependent protein catabolic process;negative regulation of ubiquitin-dependent protein catabolic process;positive regulation of chaperone-mediated protein folding;positive regulation of ER-associated ubiquitin-dependent protein catabolic process;posttranslational protein targeting to endoplasmic reticulum membrane;t…	BAT3 complex binding;identical protein binding;protein self-association;protein-containing complex scaffold activity	cytoplasm;cytosol;extrinsic component of synaptic vesicle membrane;membrane;nucleus;TRC complex								9	9	9	31.9	31.9	31.9	34.063	0	38.206	3023100000	12	90	9	9	9	1	8	9	7	9	8	8	8
	2.13099	-0.357681	O43766	O43766	Lipoyl synthase, mitochondrial	LIAS	429	sp|O43766|LIAS_HUMAN Lipoyl synthase, mitochondrial OS=Homo sapiens OX=9606 GN=LIAS PE=2 SV=3	2.8.1.8	Color2 [DarkGray]	1	4					cellular nitrogen compound metabolic process;inflammatory response;lipoate biosynthetic process;neural tube closure;protein lipoylation;response to lipopolysaccharide;response to oxidative stress	4 iron, 4 sulfur cluster binding;lipoate synthase activity;metal ion binding	mitochondrial matrix;mitochondrion	Lipoic acid metabolism;Metabolic pathways	Glyoxylate metabolism and glycine degradation		+	Matrix	Fe-S-containing proteins;Lipid metabolism;Lipoate insertion;Metabolism;Metals and cofactors		8	8	8	28.2	28.2	28.2	41.911	0	42.754	1110700000	19	61	8	8	8	1	7	7	7	5	6	6	6
	0.980038	0.248965	O43768	O43768	Alpha-endosulfine	ENSA	430	sp|O43768|ENSA_HUMAN Alpha-endosulfine OS=Homo sapiens OX=9606 GN=ENSA PE=1 SV=1		Color2 [DarkGray]	1	4					cell division;G2/M transition of mitotic cell cycle;mitotic cell cycle;negative regulation of protein dephosphorylation;regulation of insulin secretion;response to glucose;response to nutrient	ion channel inhibitor activity;phosphatase inhibitor activity;potassium channel inhibitor activity;protein phosphatase 2A binding;protein phosphatase inhibitor activity;protein phosphatase regulator activity;signaling receptor binding	cytoplasm;nucleoplasm		MASTL Facilitates Mitotic Progression						7	7	6	60.3	60.3	51.2	13.389	0	59.986	792230000	9	44	7	7	6	1	6	5	4	6	4	5	5
	0.388604	0.0811179	O43776	O43776	Asparagine--tRNA ligase, cytoplasmic	NARS	431	sp|O43776|SYNC_HUMAN Asparagine--tRNA ligase, cytoplasmic OS=Homo sapiens OX=9606 GN=NARS1 PE=1 SV=1	6.1.1.22	Color2 [DarkGray]	1	4					asparaginyl-tRNA aminoacylation;tRNA aminoacylation for protein translation	asparagine-tRNA ligase activity;ATP binding;nucleic acid binding	cytoplasm;cytosol;extracellular exosome	Aminoacyl-tRNA biosynthesis	Cytosolic tRNA aminoacylation						17	17	17	37	37	37	62.942	0	234.5	10055000000	22	185	17	17	17	1	13	16	12	14	15	14	16
	0.50654	-0.0948324	O43795;Q8N1T3	O43795	Unconventional myosin-Ib	MYO1B	432	sp|O43795|MYO1B_HUMAN Unconventional myosin-Ib OS=Homo sapiens OX=9606 GN=MYO1B PE=1 SV=3		Color2 [DarkGray]	1	4					actin filament bundle assembly;actin filament organization;actin filament-based movement;post-Golgi vesicle-mediated transport	actin binding;actin filament binding;actin-dependent ATPase activity;ATP binding;cadherin binding;calmodulin binding;microfilament motor activity;motor activity;phosphatidylinositol-3,4,5-trisphosphate binding;phosphatidylinositol-4,5-bisphosphate binding	actin filament;apical part of cell;brush border;cell periphery;cytoplasm;early endosome;endosome membrane;extracellular exosome;filopodium;myosin complex;perinuclear region of cytoplasm;plasma membrane								33	33	30	37.8	37.8	34.4	131.98	0	323.31	16383000000	62	384	NaN	NaN	NaN	2	26	25	29	29	26	27	28
	0.644472	0.832856	O43805	O43805	Sjoegren syndrome nuclear autoantigen 1	SSNA1	433	sp|O43805|SSNA1_HUMAN Sjoegren syndrome nuclear autoantigen 1 OS=Homo sapiens OX=9606 GN=SSNA1 PE=1 SV=2		Color2 [DarkGray]	1	4					ciliary basal body-plasma membrane docking;ciliary receptor clustering involved in smoothened signaling pathway;G2/M transition of mitotic cell cycle;intraciliary transport;regulation of G2/M transition of mitotic cell cycle	identical protein binding	centrosome;ciliary basal body;cytosol;nucleus		Anchoring of the basal body to the plasma membrane;AURKA Activation by TPX2;Loss of Nlp from mitotic centrosomes;Loss of proteins required for interphase microtubule organization from the centrosome;Recruitment of mitotic centrosome proteins and complexes;Recruitment of NuMA to mitotic centrosomes;Regulation of PLK1 Activity at G2/M Transition						2	2	2	20.2	20.2	20.2	13.596	0	5.7805	379840000	8	16	2	2	2	1	2	1	1	1	1	2	1
	1.12452	-0.232375	O43808	O43808	Peroxisomal membrane protein PMP34	SLC25A17	434	sp|O43808|PM34_HUMAN Peroxisomal membrane protein PMP34 OS=Homo sapiens OX=9606 GN=SLC25A17 PE=1 SV=1		Color2 [DarkGray]	1	4					ATP transport;fatty acid alpha-oxidation;fatty acid beta-oxidation;fatty acid transport	adenine nucleotide transmembrane transporter activity;ADP transmembrane transporter activity;AMP transmembrane transporter activity;ATP transmembrane transporter activity;chaperone binding;coenzyme A transmembrane transporter activity;FAD transmembrane transporter activity;FMN transmembrane transporter activity;NAD transmembrane transporter activity	integral component of peroxisomal membrane;membrane;peroxisomal membrane;peroxisome	Peroxisome	Alpha-oxidation of phytanate						6	6	6	23.1	23.1	23.1	34.566	0	18.236	1104600000	13	78	6	6	6	1	6	5	5	5	5	4	5
	1.02327	-0.141644	O43809	O43809	Cleavage and polyadenylation specificity factor subunit 5	NUDT21	435	sp|O43809|CPSF5_HUMAN Cleavage and polyadenylation specificity factor subunit 5 OS=Homo sapiens OX=9606 GN=NUDT21 PE=1 SV=1		Color2 [DarkGray]	1	4					cell differentiation;messenger ribonucleoprotein complex assembly;mRNA 3'-end processing;mRNA alternative polyadenylation;mRNA polyadenylation;mRNA processing;mRNA splicing, via spliceosome;positive regulation of mRNA cleavage;positive regulation of mRNA polyadenylation;positive regulation of pro-B cell differentiation;positive regulation of stem cell differentiation;posttranscriptional regulatio…	AU-rich element binding;chromatin binding;histone deacetylase binding;hydrolase activity;identical protein binding;mRNA binding;protein homodimerization activity;RNA binding	centrosome;cytoplasm;microtubule organizing center;mRNA cleavage and polyadenylation specificity factor complex;mRNA cleavage factor complex;nuclear body;nucleoplasm;nucleus;paraspeckles	mRNA surveillance pathway	Cleavage of Growing Transcript in the Termination Region;mRNA 3'-end processing;mRNA Splicing - Major Pathway;Processing of Intronless Pre-mRNAs	CF IIAm complex (Cleavage factor IIAm complex);CPSF6-EWSR1-ITCH-NUDT21-POLR2A-UBAP2L complex;CPSF6-ITCH-NUDT21-POLR2A complex;CPSF6-ITCH-NUDT21-POLR2A-UBAP2L complex;Spliceosome					13	13	13	56.8	56.8	56.8	26.227	0	138.2	17593000000	14	157	13	13	13	1	12	12	12	12	11	11	12
	1.09361	0.215959	O43813	O43813	LanC-like protein 1	LANCL1	436	sp|O43813|LANC1_HUMAN Glutathione S-transferase LANCL1 OS=Homo sapiens OX=9606 GN=LANCL1 PE=1 SV=1	2.5.1.18	Color2 [DarkGray]	1	4					G protein-coupled receptor signaling pathway	catalytic activity;G protein-coupled receptor activity;glutathione binding;low-density lipoprotein particle receptor binding;SH3 domain binding;zinc ion binding	cytoplasm;integral component of plasma membrane;plasma membrane								5	5	5	18.3	18.3	18.3	45.283	0	13.079	778750000	17	22	5	5	5	1	2	3	2	3	4	4	3
	0.0039059	-0.00073878	O43815	O43815	Striatin	STRN	437	sp|O43815|STRN_HUMAN Striatin OS=Homo sapiens OX=9606 GN=STRN PE=1 SV=4		Color2 [DarkGray]	1	4					bicellular tight junction assembly;dendrite development;locomotory behavior;negative regulation of cell proliferation;Wnt signaling pathway	armadillo repeat domain binding;calmodulin binding;estrogen receptor binding;protein phosphatase 2A binding;protein-containing complex binding	bicellular tight junction;cytoplasm;dendrite;dendritic spine;FAR/SIN/STRIPAK complex;membrane;neuronal cell body;postsynaptic density;postsynaptic membrane			PP2A A/C-striatin complex;STRIPAK complex					18	18	17	38.2	38.2	37.3	86.131	0	91.433	4680500000	38	154	18	18	17	1	12	17	11	14	14	16	15
	1.01349	-0.238327	O43818	O43818	U3 small nucleolar RNA-interacting protein 2	RRP9	438	sp|O43818|U3IP2_HUMAN U3 small nucleolar RNA-interacting protein 2 OS=Homo sapiens OX=9606 GN=RRP9 PE=1 SV=1		Color2 [DarkGray]	1	4					rRNA processing	RNA binding;snoRNA binding;U3 snoRNA binding	box C/D snoRNP complex;nucleolus;nucleoplasm;small-subunit processome		Major pathway of rRNA processing in the nucleolus and cytosol;rRNA modification in the nucleus and cytosol						15	15	15	42.5	42.5	42.5	51.84	0	203.56	6717500000	23	171	15	15	15	1	13	15	14	13	13	13	14
	0.475788	-0.123949	O43819	O43819	Protein SCO2 homolog, mitochondrial	SCO2	439	sp|O43819|SCO2_HUMAN Protein SCO2 homolog, mitochondrial OS=Homo sapiens OX=9606 GN=SCO2 PE=1 SV=3		Color2 [DarkGray]	1	4					cell redox homeostasis;cellular copper ion homeostasis;copper ion transport;eye development;mitochondrial respiratory chain complex IV assembly;oxidation-reduction process	copper ion binding;protein disulfide oxidoreductase activity	integral component of mitochondrial inner membrane;mitochondrial matrix;mitochondrion;myofibril	Central carbon metabolism in cancer	Respiratory electron transport;TP53 Regulates Metabolic Genes		+	MIM	CIV assembly factors;Complex IV;Copper metabolism;Metabolism;Metals and cofactors;OXPHOS;OXPHOS assembly factors	COX_assembly;COX_plus_assembly;OXPHOS_assembly;OXPHOS_plus_assembly	3	3	3	23.7	23.7	23.7	29.81	0	51.699	466730000	14	45	3	3	3	1	3	3	3	3	3	3	3
	1.20313	-0.197222	O43823	O43823	A-kinase anchor protein 8	AKAP8	440	sp|O43823|AKAP8_HUMAN A-kinase anchor protein 8 OS=Homo sapiens OX=9606 GN=AKAP8 PE=1 SV=1		Color2 [DarkGray]	1	4					cell cycle G2/M phase transition;cellular response to lipopolysaccharide;cellular response to prostaglandin E stimulus;innate immune response;mitotic cell cycle;mitotic chromosome condensation;negative regulation of tumor necrosis factor production;positive regulation of histone deacetylation;protein transport;regulation of histone phosphorylation;signal transduction	double-stranded DNA binding;histone deacetylase binding;NF-kappaB binding;protein kinase A regulatory subunit binding;RNA binding;zinc ion binding	condensed chromosome;female pronucleus;Golgi apparatus;membrane;mitochondrion;nuclear matrix;nucleolus;nucleoplasm;nucleus								10	10	10	25.4	25.4	25.4	76.107	0	106.02	1287000000	27	78	10	10	10	1	7	8	7	9	8	6	8
	0.0908878	-0.0368436	O43837	O43837	Isocitrate dehydrogenase [NAD] subunit beta, mitochondrial	IDH3B	442	sp|O43837|IDH3B_HUMAN Isocitrate dehydrogenase [NAD] subunit beta, mitochondrial OS=Homo sapiens OX=9606 GN=IDH3B PE=1 SV=2		Color2 [DarkGray]	1	4					isocitrate metabolic process;tricarboxylic acid cycle	electron transfer activity;isocitrate dehydrogenase (NAD+) activity;magnesium ion binding;NAD binding	mitochondrial matrix;mitochondrion;nucleus	2-Oxocarboxylic acid metabolism;Biosynthesis of amino acids;Carbon metabolism;Citrate cycle (TCA cycle);Metabolic pathways	Citric acid cycle (TCA cycle)	Isocitrate dehydrogenase [NAD], mitochondrial	+	Matrix	Carbohydrate metabolism;Metabolism;TCA cycle		17	17	17	49.4	49.4	49.4	42.183	0	196.09	12148000000	21	223	17	17	17	1	15	14	13	15	14	13	14
	0.323671	0.0764901	O43847	O43847	Nardilysin	NRD1	443	sp|O43847|NRDC_HUMAN Nardilysin OS=Homo sapiens OX=9606 GN=NRDC PE=1 SV=3	3.4.24.61	Color2 [DarkGray]	1	4					cell migration;cell proliferation;negative regulation of cold-induced thermogenesis;neuromuscular junction development;positive regulation of membrane protein ectodomain proteolysis;proteolysis;regulation of endopeptidase activity	epidermal growth factor binding;metal ion binding;metalloendopeptidase activity	cell surface;cytosol;mitochondrion				+	Matrix	Protein import, sorting and homeostasis;Chaperones;Protein homeostasis;Protein import and sorting;Protein import, sorting and homeostasis		27	27	27	29.8	29.8	29.8	131.7	0	89.566	6162200000	50	178	27	27	27	1	20	20	16	17	18	17	19
	0.0805965	-0.0340048	O43852	O43852	Calumenin	CALU	444	sp|O43852|CALU_HUMAN Calumenin OS=Homo sapiens OX=9606 GN=CALU PE=1 SV=2		Color2 [DarkGray]	1	4					cellular protein metabolic process;post-translational protein modification	calcium ion binding	endoplasmic reticulum;endoplasmic reticulum lumen;endoplasmic reticulum membrane;extracellular region;Golgi apparatus;melanosome;membrane;sarcoplasmic reticulum lumen		Platelet degranulation;Post-translational protein phosphorylation;Regulation of Insulin-like Growth Factor (IGF) transport and uptake by Insulin-like Growth Factor Binding Proteins (IGFBPs)						18	18	18	67	67	67	37.106	0	323.31	30570000000	16	363	18	18	18	1	17	16	16	18	17	16	17
	0.135067	-0.18768	O43854	O43854	EGF-like repeat and discoidin I-like domain-containing protein 3	EDIL3	445	sp|O43854|EDIL3_HUMAN EGF-like repeat and discoidin I-like domain-containing protein 3 OS=Homo sapiens OX=9606 GN=EDIL3 PE=1 SV=1		Color2 [DarkGray]	1	4					cell adhesion;multicellular organism development;positive regulation of cell-substrate adhesion	calcium ion binding;extracellular matrix structural constituent;integrin binding	collagen-containing extracellular matrix;extracellular exosome;extracellular vesicle								5	5	5	17.1	17.1	17.1	53.764	0	6.0295	163530000	26	10	5	5	5	1	2	1	1	2	1	1	2
	1.45479	0.246503	O43865	O43865	Putative adenosylhomocysteinase 2	AHCYL1	446	sp|O43865|SAHH2_HUMAN S-adenosylhomocysteine hydrolase-like protein 1 OS=Homo sapiens OX=9606 GN=AHCYL1 PE=1 SV=2		Color2 [DarkGray]	1	4					angiotensin-activated signaling pathway;epithelial fluid transport;mRNA polyadenylation;one-carbon metabolic process;positive regulation of sodium ion transport;protein export from nucleus;regulation of anion transport;regulation of cardiac conduction;regulation of ion transmembrane transporter activity;regulation of mRNA 3'-end processing;response to calcium ion;S-adenosylmethionine cycle	identical protein binding;RNA binding	apical plasma membrane;cytoplasm;cytosol;endoplasmic reticulum membrane;extracellular exosome	Cysteine and methionine metabolism;Metabolic pathways	Antigen activates B Cell Receptor (BCR) leading to generation of second messengers;CLEC7A (Dectin-1) induces NFAT activation;DAG and IP3 signaling;FCERI mediated Ca+2 mobilization;Ion homeostasis;PLC beta mediated events;Regulation of insulin secretion;Role of phospholipids in phagocytosis;VEGFR2 mediated cell proliferation		+	MOM	Mitochondrial dynamics and surveillance;Organelle contact sites		8	8	5	23.2	23.2	16.8	58.951	0	54.518	2985800000	26	109	8	8	5	1	7	7	7	7	7	8	7
	0.0178797	0.0129423	O43909	O43909	Exostosin-like 3	EXTL3	447	sp|O43909|EXTL3_HUMAN Exostosin-like 3 OS=Homo sapiens OX=9606 GN=EXTL3 PE=1 SV=1	2.4.1.223	Color2 [DarkGray]	1	4					heparan sulfate proteoglycan biosynthetic process;IRE1-mediated unfolded protein response;positive regulation of cell growth;protein glycosylation	glucuronyl-galactosyl-proteoglycan 4-alpha-N-acetylglucosaminyltransferase activity;metal ion binding;transferase activity, transferring glycosyl groups	endoplasmic reticulum;endoplasmic reticulum membrane;Golgi apparatus;integral component of membrane	Glycosaminoglycan biosynthesis - heparan sulfate / heparin;Metabolic pathways	XBP1(S) activates chaperone genes						3	3	3	5.9	5.9	5.9	104.75	0.0001873	3.7973	327660000	51	13	3	3	3	1	3	2	2	2	3	1	3
	0.605035	-0.0819162	O43913	O43913	Origin recognition complex subunit 5	ORC5	448	sp|O43913|ORC5_HUMAN Origin recognition complex subunit 5 OS=Homo sapiens OX=9606 GN=ORC5 PE=1 SV=1		Color2 [DarkGray]	1	4					DNA replication;DNA replication initiation;G1/S transition of mitotic cell cycle	ATP binding;DNA replication origin binding;nucleotide binding	cytosol;nuclear chromosome, telomeric region;nuclear origin of replication recognition complex;nucleoplasm;nucleus;origin recognition complex	Cell cycle	Activation of ATR in response to replication stress;Activation of the pre-replicative complex;Assembly of the ORC complex at the origin of replication;Assembly of the pre-replicative complex;CDC6 association with the ORC:origin complex;CDT1 association with the CDC6:ORC:origin complex;E2F-enabled inhibition of pre-replication complex formation;Orc1 removal from chromatin	ORC 1-5 complex (origin recognition 1-5 complex);ORC 2-5 complex (origin recognition 2-5 complex);ORC complex (origin recognition complex);ORC5-ORC1 complex					9	9	9	25.7	25.7	25.7	50.282	0	12.121	1058300000	25	48	9	9	9	1	7	5	6	6	8	8	7
	0.079635	-0.0313161	O43920	O43920	NADH dehydrogenase [ubiquinone] iron-sulfur protein 5	NDUFS5	449	sp|O43920|NDUS5_HUMAN NADH dehydrogenase [ubiquinone] iron-sulfur protein 5 OS=Homo sapiens OX=9606 GN=NDUFS5 PE=1 SV=3		Color2 [DarkGray]	1	4					mitochondrial electron transport, NADH to ubiquinone;mitochondrial respiratory chain complex I assembly	NADH dehydrogenase (ubiquinone) activity	mitochondrial inner membrane;mitochondrial intermembrane space;mitochondrial respiratory chain complex I;mitochondrion	Alzheimer disease;Huntington disease;Metabolic pathways;Non-alcoholic fatty liver disease (NAFLD);Oxidative phosphorylation;Parkinson disease;Retrograde endocannabinoid signaling;Thermogenesis	Complex I biogenesis;Respiratory electron transport	Respiratory chain complex I (gamma subunit) mitochondrial;Respiratory chain complex I (holoenzyme), mitochondrial;Respiratory chain complex I (intermediate VII/650kD), mitochondrial;Respiratory chain complex I (intermediate), mitochondrial	+	MIM	CI subunits;Complex I;OXPHOS;OXPHOS subunits	CI;CI_plus_assembly;OXPHOS;OXPHOS_plus_assembly	4	4	4	40.6	40.6	40.6	12.517	0	6.5338	1975500000	6	57	4	4	4	1	4	4	3	4	4	4	3
	0.62002	-0.0925055	O43929;CON__Q2YDI2	O43929	Origin recognition complex subunit 4	ORC4	450	sp|O43929|ORC4_HUMAN Origin recognition complex subunit 4 OS=Homo sapiens OX=9606 GN=ORC4 PE=1 SV=2		Color2 [DarkGray]	1	4					DNA replication;DNA replication initiation;G1/S transition of mitotic cell cycle	ATP binding;DNA replication origin binding;nucleotide binding	cytosol;nuclear chromosome, telomeric region;nuclear origin of replication recognition complex;nucleolus;nucleoplasm;nucleus;origin recognition complex	Cell cycle	Activation of ATR in response to replication stress;Activation of the pre-replicative complex;Assembly of the ORC complex at the origin of replication;Assembly of the pre-replicative complex;CDC6 association with the ORC:origin complex;CDT1 association with the CDC6:ORC:origin complex;E2F-enabled inhibition of pre-replication complex formation;Orc1 removal from chromatin	Ku-ORC complex;ORC 1-5 complex (origin recognition 1-5 complex);ORC 2-4 complex (origin recognition 2-4 complex);ORC 2-5 complex (origin recognition 2-5 complex);ORC complex (origin recognition complex)					11	11	11	33	33	33	50.377	0	24.821	1742700000	25	96	NaN	NaN	NaN	2	10	11	10	11	10	8	10
	0.575398	0.713709	O43933	O43933	Peroxisome biogenesis factor 1	PEX1	451	sp|O43933|PEX1_HUMAN Peroxisome biogenesis factor 1 OS=Homo sapiens OX=9606 GN=PEX1 PE=1 SV=1		Color2 [DarkGray]	1	4					microtubule-based peroxisome localization;peroxisome organization;protein import into peroxisome matrix;protein targeting to peroxisome	ATP binding;ATPase activity;ATPase activity, coupled;protein C-terminus binding;protein-containing complex binding	cytoplasm;cytosol;extracellular exosome;peroxisomal membrane;peroxisome	Peroxisome	Peroxisomal protein import	Pex26-Pex6-Pex1 complex					2	2	2	1.9	1.9	1.9	142.87	0	11.365	433810000	57	6	2	2	2	1	2	1	2	2	2	1	0
	0.427602	-0.0663983	O60216;Q9H4I0	O60216	Double-strand-break repair protein rad21 homolog	RAD21	452	sp|O60216|RAD21_HUMAN Double-strand-break repair protein rad21 homolog OS=Homo sapiens OX=9606 GN=RAD21 PE=1 SV=2		Color2 [DarkGray]	1	4					apoptotic process;cell division;DNA recombination;double-strand break repair;double-strand break repair via homologous recombination;fertilization;meiotic attachment of telomere to nuclear envelope;meiotic cell cycle;negative regulation of G2/M transition of mitotic cell cycle;negative regulation of mitotic metaphase/anaphase transition;positive regulation of sister chromatid cohesion;protein loc…	chromatin binding	chromatin;chromosome;chromosome, centromeric region;cohesin complex;condensed nuclear chromosome;cytosol;lateral element;meiotic cohesin complex;membrane;nuclear matrix;nuclear meiotic cohesin complex;nucleoplasm;nucleus	Cell cycle	Cohesin Loading onto Chromatin;Establishment of Sister Chromatid Cohesion;Estrogen-dependent gene expression;Meiotic synapsis;Resolution of Sister Chromatid Cohesion;Separation of Sister Chromatids;SUMOylation of DNA damage response and repair proteins	Cohesin-SA1 complex;Cohesin-SA2 complex;DDX11-RAD21-SMC1A-SMC3 complex;SNF2h-cohesin-NuRD complex;Sororin-cohesin complex					24	24	24	55.9	55.9	55.9	71.689	0	323.31	7191000000	26	223	NaN	NaN	NaN	2	20	22	23	19	21	18	19
	1.14982	-0.243604	O60220	O60220	Mitochondrial import inner membrane translocase subunit Tim8 A	TIMM8A	453	sp|O60220|TIM8A_HUMAN Mitochondrial import inner membrane translocase subunit Tim8 A OS=Homo sapiens OX=9606 GN=TIMM8A PE=1 SV=1		Color2 [DarkGray]	1	4					chaperone-mediated protein transport;nervous system development	metal ion binding	mitochondrial inner membrane;mitochondrial intermembrane space;mitochondrion		Mitochondrial protein import	TIMM8A-TIMM13 complex;TIMM8A-TIMM13-TIMM23 complex	+	MIM	Protein import, sorting and homeostasis;Chaperones;Protein homeostasis;Protein import and sorting;Protein import, sorting and homeostasis		5	5	5	79.4	79.4	79.4	10.998	0	52.65	2997400000	5	56	5	5	5	1	5	4	4	3	5	5	5
	0.270543	-0.038503	O60231	O60231	Putative pre-mRNA-splicing factor ATP-dependent RNA helicase DHX16	DHX16	454	sp|O60231|DHX16_HUMAN Pre-mRNA-splicing factor ATP-dependent RNA helicase DHX16 OS=Homo sapiens OX=9606 GN=DHX16 PE=1 SV=2	3.6.4.13	Color2 [DarkGray]	1	4					mRNA splicing, via spliceosome;RNA splicing	ATP binding;ATPase activity;ATP-dependent 3'-5' RNA helicase activity;RNA binding;RNA helicase activity	nucleoplasm;nucleus;spliceosomal complex	Spliceosome	mRNA Splicing - Major Pathway	CF IIAm complex (Cleavage factor IIAm complex);Spliceosome					18	17	17	22	21.1	21.1	119.26	0	81.448	2659500000	50	113	18	17	17	1	15	13	16	13	17	13	14
	0.850364	0.262442	O60232	O60232	Sjoegren syndrome/scleroderma autoantigen 1	SSSCA1	455	sp|O60232|ZNRD2_HUMAN Protein ZNRD2 OS=Homo sapiens OX=9606 GN=ZNRD2 PE=1 SV=1		Color2 [DarkGray]	1	4					cell division;mitotic cell cycle	identical protein binding									8	8	8	66.3	66.3	66.3	21.474	0	42.81	1230800000	12	80	8	8	8	1	6	6	4	5	6	6	8
	0.424683	-0.315529	O60238	O60238	BCL2/adenovirus E1B 19 kDa protein-interacting protein 3-like	BNIP3L	456	sp|O60238|BNI3L_HUMAN BCL2/adenovirus E1B 19 kDa protein-interacting protein 3-like OS=Homo sapiens OX=9606 GN=BNIP3L PE=1 SV=1		Color2 [DarkGray]	1	4					cellular response to hypoxia;defense response to virus;mitochondrial outer membrane permeabilization;mitochondrial protein catabolic process;negative regulation of apoptotic process;negative regulation of cell death;negative regulation of mitochondrial membrane potential;positive regulation of apoptotic process;positive regulation of macroautophagy;regulation of apoptotic process;regulation of au…	identical protein binding;lamin binding;protein heterodimerization activity;protein homodimerization activity	cytosol;endoplasmic reticulum;integral component of membrane;intrinsic component of membrane;mitochondrial outer membrane;mitochondrion;nuclear envelope;nuclear speck	Mitophagy - animal	TP53 Regulates Transcription of Genes Involved in Cytochrome C Release		+	MOM	Apoptosis;Mitochondrial dynamics and surveillance		3	3	2	18.3	18.3	13.7	23.93	0.00053696	2.948	181340000	10	12	3	3	2	1	3	2	3	2	2	3	2
	0.150779	-0.0463212	O60244	O60244	Mediator of RNA polymerase II transcription subunit 14	MED14	457	sp|O60244|MED14_HUMAN Mediator of RNA polymerase II transcription subunit 14 OS=Homo sapiens OX=9606 GN=MED14 PE=1 SV=2		Color2 [DarkGray]	1	4					androgen receptor signaling pathway;intracellular steroid hormone receptor signaling pathway;positive regulation of transcription by RNA polymerase II;positive regulation of transcription, DNA-templated;regulation of transcription by RNA polymerase II;stem cell population maintenance;transcription initiation from RNA polymerase II promoter	nuclear receptor transcription coactivator activity;signaling receptor activity;transcription coactivator activity;transcription coregulator activity;vitamin D receptor binding	core mediator complex;mediator complex;membrane;nucleoplasm;nucleus	Thyroid hormone signaling pathway	Generic Transcription Pathway;PPARA activates gene expression;Transcriptional regulation of white adipocyte differentiation	ARC complex;ARC92-Mediator complex;ARC-L complex;BRD4 complex;CRSP complex;CRSP-Mediator 2 complex;DRIP complex;ESR1-TRAP/Mediator coactivator-complex;ESR2-TRAP/Mediator coactivator complex;Mediator complex;Mediator complex 1;Mediator complex 2;NAT complex;PC2 complex;SMCC complex;TFTC-type histone acetyl transferase complex;TRAP complex					12	12	12	12.8	12.8	12.8	160.6	0	30.864	1245100000	69	72	12	12	12	1	10	7	9	8	7	7	7
	0.912963	-0.525098	O60245	O60245	Protocadherin-7	PCDH7	458	sp|O60245|PCDH7_HUMAN Protocadherin-7 OS=Homo sapiens OX=9606 GN=PCDH7 PE=1 SV=2		Color2 [DarkGray]	1	4					cell adhesion;homophilic cell adhesion via plasma membrane adhesion molecules;platelet degranulation	calcium ion binding	integral component of plasma membrane;plasma membrane;platelet alpha granule membrane		Platelet degranulation						2	2	2	3.1	3.1	3.1	116.07	0	4.2558	285570000	46	17	2	2	2	1	2	2	2	2	2	1	1
	1.02265	0.26719	O60256	O60256	Phosphoribosyl pyrophosphate synthase-associated protein 2	PRPSAP2	459	sp|O60256|KPRB_HUMAN Phosphoribosyl pyrophosphate synthase-associated protein 2 OS=Homo sapiens OX=9606 GN=PRPSAP2 PE=1 SV=1		Color2 [DarkGray]	1	4					5-phosphoribose 1-diphosphate biosynthetic process;bone development;nucleobase-containing compound metabolic process;nucleoside metabolic process;nucleotide biosynthetic process;purine nucleotide biosynthetic process	enzyme inhibitor activity;magnesium ion binding;ribose phosphate diphosphokinase activity	cytoplasm;ribose phosphate diphosphokinase complex								10	10	9	43.1	43.1	39.3	40.925	0	81.113	2885000000	23	117	10	10	9	1	9	9	7	9	9	9	9
	0.75255	-0.183649	O60264	O60264	SWI/SNF-related matrix-associated actin-dependent regulator of chromatin subfamily A member 5	SMARCA5	461	sp|O60264|SMCA5_HUMAN SWI/SNF-related matrix-associated actin-dependent regulator of chromatin subfamily A member 5 OS=Homo sapiens OX=9606 GN=SMARCA5 PE=1 SV=1	3.6.4.-	Color2 [DarkGray]	1	4					ATP-dependent chromatin remodeling;cellular response to leukemia inhibitory factor;CENP-A containing nucleosome assembly;chromatin remodeling;chromatin silencing at rDNA;DNA-templated transcription, initiation;nucleosome assembly;nucleosome positioning;positive regulation of gene expression, epigenetic;positive regulation of transcription, DNA-templated;regulation of transcription by RNA polymera…	ATP binding;ATPase activity;DNA binding;DNA-binding transcription factor activity, RNA polymerase II-specific;helicase activity;nucleosome binding	chromatin silencing complex;condensed chromosome;fibrillar center;nucleoplasm;nucleus;NURF complex;RSF complex		B-WICH complex positively regulates rRNA expression;Deposition of new CENPA-containing nucleosomes at the centromere;NoRC negatively regulates rRNA expression;Recruitment and ATM-mediated phosphorylation of repair and signaling proteins at DNA double strand breaks	ALL-1 supercomplex;B-WICH complex;CEN complex;DNMT3B complex;HuCHRAC complex;Nucleolar remodeling complex (NoRC complex);Polycomb repressive complex 1 (PRC1, hPRC-H);Remodeling and spacing factor (RSF) complex;RSF complex;SNF2H-BAZ1A complex;SNF2h-cohesin-NuRD complex;SNF2h-HDAC12 complex;WICH complex					51	51	36	50.1	50.1	38.8	121.9	0	323.31	23219000000	55	478	51	51	36	1	45	42	39	41	43	40	40
	1.78011	0.322923	O60271	O60271	C-Jun-amino-terminal kinase-interacting protein 4	SPAG9	462	sp|O60271|JIP4_HUMAN C-Jun-amino-terminal kinase-interacting protein 4 OS=Homo sapiens OX=9606 GN=SPAG9 PE=1 SV=4		Color2 [DarkGray]	1	4					activation of JUN kinase activity;positive regulation of cell migration;positive regulation of muscle cell differentiation;positive regulation of neuron differentiation;protein homooligomerization;retrograde transport, endosome to Golgi;striated muscle cell differentiation;vesicle-mediated transport	JUN kinase binding;kinesin binding;MAP-kinase scaffold activity;receptor signaling complex scaffold activity	acrosomal vesicle;cytoplasm;cytosol;extracellular exosome;microtubule organizing center;perinuclear region of cytoplasm		CDO in myogenesis	CHUK-NFKB2-REL-IKBKG-SPAG9-NFKB1-NFKBIE-COPB2-TNIP1-NFKBIA-RELA-TNIP2 complex					30	30	26	28.7	28.7	26.5	146.2	0	323.31	5402200000	67	231	30	30	26	1	20	23	17	22	21	20	22
	0.471817	-0.191414	O60279	O60279	Sushi domain-containing protein 5	SUSD5	463	sp|O60279|SUSD5_HUMAN Sushi domain-containing protein 5 OS=Homo sapiens OX=9606 GN=SUSD5 PE=1 SV=3		Color2 [DarkGray]	1	4					cell adhesion;Notch signaling pathway	hyaluronic acid binding	integral component of membrane								3	3	3	7	7	7	68.02	0.0095893	1.2741	114310000	30	6	3	3	3	1	3	2	2	2	3	2	3
	0.714118	0.491886	O60281	O60281	Zinc finger protein 292	ZNF292	464	sp|O60281|ZN292_HUMAN Zinc finger protein 292 OS=Homo sapiens OX=9606 GN=ZNF292 PE=1 SV=3		Color2 [DarkGray]	1	4					positive regulation of transcription by RNA polymerase II	DNA binding;DNA-binding transcription factor activity, RNA polymerase II-specific;metal ion binding	nucleus								2	2	2	1	1	1	304.81	0.00018443	3.4964	105710000	124	11	2	2	2	1	2	2	1	1	1	1	1
	1.01032	-0.168447	O60287	O60287	Nucleolar pre-ribosomal-associated protein 1	URB1	466	sp|O60287|NPA1P_HUMAN Nucleolar pre-ribosomal-associated protein 1 OS=Homo sapiens OX=9606 GN=URB1 PE=1 SV=4		Color2 [DarkGray]	1	4					maturation of 5.8S rRNA from tricistronic rRNA transcript (SSU-rRNA, 5.8S rRNA, LSU-rRNA);maturation of LSU-rRNA from tricistronic rRNA transcript (SSU-rRNA, 5.8S rRNA, LSU-rRNA)	RNA binding	fibrillar center;nucleolus								46	46	46	26.7	26.7	26.7	254.39	0	165.22	10425000000	112	399	46	46	46	1	37	37	34	36	35	31	35
	0.220875	-0.0680888	O60291	O60291	E3 ubiquitin-protein ligase MGRN1	MGRN1	467	sp|O60291|MGRN1_HUMAN E3 ubiquitin-protein ligase MGRN1 OS=Homo sapiens OX=9606 GN=MGRN1 PE=1 SV=2	2.3.2.27	Color2 [DarkGray]	1	4					endosome to lysosome transport;negative regulation of cAMP-mediated signaling;negative regulation of G protein-coupled receptor signaling pathway;negative regulation of smoothened signaling pathway;protein monoubiquitination;protein polyubiquitination	metal ion binding;ubiquitin protein ligase activity;ubiquitin-protein transferase activity	cytoplasm;cytosol;early endosome;extracellular exosome;membrane;nucleus;plasma membrane	Ubiquitin mediated proteolysis	Antigen processing: Ubiquitination & Proteasome degradation						4	4	3	10.7	10.7	9.2	60.752	0	7.3466	461750000	27	37	4	4	3	1	4	4	4	4	4	3	3
	0.370352	0.211285	O60293	O60293	Zinc finger C3H1 domain-containing protein	ZFC3H1	468	sp|O60293|ZC3H1_HUMAN Zinc finger C3H1 domain-containing protein OS=Homo sapiens OX=9606 GN=ZFC3H1 PE=1 SV=3		Color2 [DarkGray]	1	4					RNA processing	metal ion binding;RNA binding	exosome (RNase complex);extracellular space;nucleus								4	4	4	2.9	2.9	2.9	226.35	0	13.86	200760000	90	20	4	4	4	1	3	3	2	2	3	3	2
	0.368134	-0.0619977	O60306	O60306	Intron-binding protein aquarius	AQR	469	sp|O60306|AQR_HUMAN RNA helicase aquarius OS=Homo sapiens OX=9606 GN=AQR PE=1 SV=4	3.6.4.13	Color2 [DarkGray]	1	4					mRNA splicing, via spliceosome;transcription-coupled nucleotide-excision repair	ATP binding;helicase activity;mRNA binding;RNA binding	catalytic step 2 spliceosome;membrane;nucleoplasm;nucleus;spliceosomal complex;U2-type catalytic step 2 spliceosome	Spliceosome	Dual incision in TC-NER;Formation of TC-NER Pre-Incision Complex;Gap-filling DNA repair synthesis and ligation in TC-NER;mRNA Splicing - Major Pathway;Transcription-Coupled Nucleotide Excision Repair (TC-NER)	C complex spliceosome;Spliceosome					39	38	38	35.8	35.4	35.4	171.29	0	275.17	9455600000	68	346	39	38	38	1	33	26	33	32	27	26	31
	0.0209479	-0.00639979	O60313	O60313	Dynamin-like 120 kDa protein, mitochondrial;Dynamin-like 120 kDa protein, form S1	OPA1	470	sp|O60313|OPA1_HUMAN Dynamin-like 120 kDa protein, mitochondrial OS=Homo sapiens OX=9606 GN=OPA1 PE=1 SV=3	3.6.5.5	Color2 [DarkGray]	1	4					apoptotic process;axonal transport of mitochondrion;calcium import into the mitochondrion;cellular response to glucose stimulus;cellular response to hypoxia;cellular response to L-glutamate;cellular senescence;cochlea development;dynamin family protein polymerization involved in mitochondrial fission;GTP metabolic process;inner mitochondrial membrane organization;intracellular distribution of mit…	cardiolipin binding;GTP binding;GTPase activity;kinase binding;magnesium ion binding;microtubule binding;phosphatidic acid binding	axon cytoplasm;cytoplasm;cytosol;dendrite;extrinsic component of mitochondrial inner membrane;integral component of membrane;membrane;mitochondrial crista;mitochondrial inner membrane;mitochondrial intermembrane space;mitochondrial membrane;mitochondrial outer membrane;mitochondrion;nucleoplasm		Regulation of Apoptosis	Mediator complex	+	MIM	Cristae formation;Fusion;Mitochondrial dynamics and surveillance		43	43	43	49	49	49	111.63	0	323.31	31861000000	54	514	43	43	43	1	39	37	37	38	36	38	38
	0.403423	-0.141909	O60318	O60318	Germinal-center associated nuclear protein	MCM3AP	471	sp|O60318|GANP_HUMAN Germinal-center associated nuclear protein OS=Homo sapiens OX=9606 GN=MCM3AP PE=1 SV=2		Color2 [DarkGray]	1	4					immune system process;mRNA transport;protein transport	nucleic acid binding;transferase activity, transferring acyl groups	cytosol;nuclear membrane;nuclear pore;nucleoplasm;nucleus								14	14	14	12.9	12.9	12.9	218.4	0	28.669	1323400000	78	65	14	14	14	1	11	9	7	9	6	8	7
	0.562261	0.169845	O60333	O60333	Kinesin-like protein KIF1B	KIF1B	472	sp|O60333|KIF1B_HUMAN Kinesin-like protein KIF1B OS=Homo sapiens OX=9606 GN=KIF1B PE=1 SV=5		Color2 [DarkGray]	1	4					anterograde axonal transport;anterograde neuronal dense core vesicle transport;apoptotic process;cellular response to nerve growth factor stimulus;cytoskeleton-dependent intracellular transport;lysosome localization;microtubule-based movement;mitochondrion transport along microtubule;neuromuscular synaptic transmission;neuron-neuron synaptic transmission;positive regulation of gene expression;pro…	ATP binding;ATPase activity;ATP-dependent microtubule motor activity, plus-end-directed;kinase binding;kinesin binding;microtubule binding;microtubule motor activity;scaffold protein binding	axon;axon cytoplasm;cytoplasmic vesicle;cytoplasmic vesicle membrane;dendrite;kinesin complex;microtubule;microtubule associated complex;mitochondrion;neuron projection		COPI-dependent Golgi-to-ER retrograde traffic;Kinesins						3	3	2	2.1	2.1	1.7	204.47	0.0003657	3.3098	72124000	96	5	3	3	2	1	2	3	1	2	2	1	2
	0.0493161	0.0869738	O60337	O60337	E3 ubiquitin-protein ligase MARCH6	2006-03-01	474	sp|O60337|MARH6_HUMAN E3 ubiquitin-protein ligase MARCHF6 OS=Homo sapiens OX=9606 GN=MARCHF6 PE=1 SV=2	2.3.2.27	Color2 [DarkGray]	1	4					endoplasmic reticulum mannose trimming;ERAD pathway;proteasomal protein catabolic process;protein K48-linked ubiquitination;ubiquitin-dependent ERAD pathway	enzyme binding;ubiquitin conjugating enzyme binding;ubiquitin protein ligase activity;ubiquitin-protein transferase activity;ubiquitin-specific protease binding;zinc ion binding	endoplasmic reticulum;endoplasmic reticulum membrane;endoplasmic reticulum quality control compartment;ER ubiquitin ligase complex;integral component of endoplasmic reticulum membrane;integral component of membrane;membrane	Protein processing in endoplasmic reticulum	ER Quality Control Compartment (ERQC)						2	2	2	4.5	4.5	4.5	102.54	0.00036711	3.3732	85548000	26	5	2	2	2	1	1	0	0	0	2	0	1
	0.237616	-0.0358226	O60341	O60341	Lysine-specific histone demethylase 1A	KDM1A	475	sp|O60341|KDM1A_HUMAN Lysine-specific histone demethylase 1A OS=Homo sapiens OX=9606 GN=KDM1A PE=1 SV=2	1.-.-.-	Color2 [DarkGray]	1	4					alternative mRNA splicing, via spliceosome;blood coagulation;cellular response to cAMP;cellular response to gamma radiation;cellular response to UV;cerebral cortex development;guanine metabolic process;histone H3-K4 demethylation;histone H3-K9 demethylation;muscle cell development;negative regulation of DNA binding;negative regulation of DNA damage response, signal transduction by p53 class media…	androgen receptor binding;chromatin binding;demethylase activity;enzyme binding;flavin adenine dinucleotide binding;histone deacetylase activity;histone demethylase activity;histone demethylase activity (H3-dimethyl-K4 specific);histone demethylase activity (H3-K4 specific);histone demethylase activity (H3-K9 specific);MRF binding;nuclear receptor transcription coactivator activity;oxidoreductase…	DNA repair complex;nuclear chromatin;nuclear chromosome, telomeric region;nucleoplasm;nucleus;protein-containing complex;transcription factor complex	Thermogenesis	Activated PKN1 stimulates transcription of AR (androgen receptor) regulated genes KLK2 and KLK3;Estrogen-dependent gene expression;Factors involved in megakaryocyte development and platelet production;HDACs deacetylate histones;HDMs demethylate histones;Regulation of PTEN gene transcription	ALL-1 supercomplex;anti-BHC110 complex;Anti-HDAC2 complex;AOF2-AR complex;BHC complex;BHC110 complex;BRAF53-BRCA2 complex;CoREST-HDAC complex;CtBP complex;CtBP core complex;HDAC1-associated core complex cI;HDAC1-associated protein complex;LSD1 complex;LSD1-CoREST complex;NRD complex (Nucleosome remodeling and deacetylation complex);XFIM complex;ZEB2-KDM1A complex					17	17	17	30.4	30.4	30.4	92.902	0	76.028	3994200000	37	167	17	17	17	1	12	14	14	16	10	14	15
	1.45268	0.35558	O60343	O60343	TBC1 domain family member 4	TBC1D4	476	sp|O60343|TBCD4_HUMAN TBC1 domain family member 4 OS=Homo sapiens OX=9606 GN=TBC1D4 PE=1 SV=2		Color2 [DarkGray]	1	4					activation of GTPase activity;cellular response to insulin stimulus;intracellular protein transport;negative regulation of vesicle fusion;vesicle-mediated transport	GTPase activator activity;Rab GTPase binding	cytosol;vesicle	Insulin resistance;Thyroid hormone signaling pathway	Translocation of SLC2A4 (GLUT4) to the plasma membrane						10	10	9	10.2	10.2	9.4	146.56	0	13.8	902940000	63	46	10	10	9	1	8	7	4	8	9	10	7
	0.204779	-0.14923	O60353	O60353	Frizzled-6	FZD6	477	sp|O60353|FZD6_HUMAN Frizzled-6 OS=Homo sapiens OX=9606 GN=FZD6 PE=1 SV=2		Color2 [DarkGray]	1	4					canonical Wnt signaling pathway;cell proliferation in midbrain;embryonic nail plate morphogenesis;establishment of body hair planar orientation;hair follicle development;inner ear morphogenesis;midbrain morphogenesis;negative regulation of canonical Wnt signaling pathway;negative regulation of DNA-binding transcription factor activity;neural tube closure;non-canonical Wnt signaling pathway;platel…	G protein-coupled receptor activity;ubiquitin protein ligase binding;Wnt-activated receptor activity;Wnt-protein binding	apical plasma membrane;apicolateral plasma membrane;cell surface;cytoplasmic vesicle membrane;integral component of plasma membrane;plasma membrane	Basal cell carcinoma;Breast cancer;Cushing syndrome;Gastric cancer;Hepatocellular carcinoma;Hippo signaling pathway;Human papillomavirus infection;Melanogenesis;mTOR signaling pathway;Pathways in cancer;Proteoglycans in cancer;Signaling pathways regulating pluripotency of stem cells;Wnt signaling pathway	Ca2+ pathway;Class B/2 (Secretin family receptors);PCP/CE pathway;Regulation of FZD by ubiquitination;RNF mutants show enhanced WNT signaling and proliferation						3	3	3	5.9	5.9	5.9	79.291	0	6.0124	255180000	33	17	3	3	3	1	3	1	3	3	2	1	2
	1.25288	-0.272812	O60427	O60427	Fatty acid desaturase 1	FADS1	478	sp|O60427|FADS1_HUMAN Acyl-CoA (8-3)-desaturase OS=Homo sapiens OX=9606 GN=FADS1 PE=1 SV=3	1.14.19.44	Color2 [DarkGray]	1	4					alpha-linolenic acid metabolic process;cell-cell signaling;cellular response to starvation;icosanoid biosynthetic process;linoleic acid metabolic process;phospholipid biosynthetic process;regulation of cell differentiation;regulation of lipid metabolic process;regulation of transcription, DNA-templated;unsaturated fatty acid biosynthetic process	acyl-CoA delta5-desaturase activity;C-5 sterol desaturase activity;omega-6 fatty acid desaturase activity;oxidoreductase activity	endoplasmic reticulum membrane;integral component of membrane;intracellular membrane-bounded organelle;membrane;mitochondrion	Biosynthesis of unsaturated fatty acids;Fatty acid metabolism;Metabolic pathways	alpha-linolenic acid (ALA) metabolism;Linoleic acid (LA) metabolism;PPARA activates gene expression						5	5	5	17.3	17.3	17.3	51.964	0	25.716	1299000000	22	45	5	5	5	1	5	4	4	4	3	3	5
	1.07703	0.726363	O60443	O60443	Non-syndromic hearing impairment protein 5	DFNA5	479	sp|O60443|GSDME_HUMAN Gasdermin-E OS=Homo sapiens OX=9606 GN=GSDME PE=1 SV=2		Color2 [DarkGray]	1	4					cell death;cellular response to tumor necrosis factor;cellular response to virus;inner ear receptor cell differentiation;necrotic cell death;negative regulation of cell proliferation;positive regulation of intrinsic apoptotic signaling pathway;positive regulation of MAPK cascade;pyroptosis;sensory perception of sound	cardiolipin binding;phosphatidylinositol-4,5-bisphosphate binding	cytosol;membrane;plasma membrane								6	6	6	18.3	18.3	18.3	54.554	0	22.508	474230000	24	31	6	6	6	1	4	6	3	2	4	5	5
	0.531649	0.167971	O60476	O60476	Mannosyl-oligosaccharide 1,2-alpha-mannosidase IB	MAN1A2	480	sp|O60476|MA1A2_HUMAN Mannosyl-oligosaccharide 1,2-alpha-mannosidase IB OS=Homo sapiens OX=9606 GN=MAN1A2 PE=1 SV=1	3.2.1.113	Color2 [DarkGray]	1	4					Golgi apparatus mannose trimming;lung alveolus development;N-glycan processing;protein glycosylation;respiratory gaseous exchange	calcium ion binding;mannosyl-oligosaccharide 1,2-alpha-mannosidase activity	endoplasmic reticulum;extracellular exosome;Golgi apparatus;Golgi membrane;integral component of membrane;membrane	Metabolic pathways;N-Glycan biosynthesis;Protein processing in endoplasmic reticulum	Intra-Golgi traffic;Progressive trimming of alpha-1,2-linked mannose residues from Man9/8/7GlcNAc2 to produce Man5GlcNAc2						6	6	6	12	12	12	73.003	0	27.53	1000700000	28	66	6	6	6	1	5	6	6	6	5	4	5
	0.274856	-0.0893968	O60488	O60488	Long-chain-fatty-acid--CoA ligase 4	ACSL4	481	sp|O60488|ACSL4_HUMAN Long-chain-fatty-acid--CoA ligase 4 OS=Homo sapiens OX=9606 GN=ACSL4 PE=1 SV=2	6.2.1.3	Color2 [DarkGray]	1	4					dendritic spine development;embryonic process involved in female pregnancy;fatty acid transport;lipid biosynthetic process;lipid metabolic process;long-chain fatty-acyl-CoA biosynthetic process;negative regulation of prostaglandin secretion;positive regulation of cell growth;response to interleukin-15;response to nutrient;triglyceride biosynthetic process	arachidonate-CoA ligase activity;ATP binding;decanoate-CoA ligase activity;long-chain fatty acid-CoA ligase activity;very long-chain fatty acid-CoA ligase activity	cytoplasm;endoplasmic reticulum membrane;extracellular exosome;integral component of membrane;lipid droplet;membrane;mitochondria-associated endoplasmic reticulum membrane;mitochondrial outer membrane;neuronal cell body;peroxisomal membrane	Adipocytokine signaling pathway;Fatty acid biosynthesis;Fatty acid degradation;Fatty acid metabolism;Ferroptosis;Metabolic pathways;Peroxisome;PPAR signaling pathway;Thermogenesis	Synthesis of very long-chain fatty acyl-CoAs						16	14	14	33.2	31.6	31.6	79.187	0	59.407	1562700000	35	89	16	14	14	1	13	10	8	13	10	13	9
	0.0842611	0.0393251	O60493	O60493	Sorting nexin-3	SNX3	482	sp|O60493|SNX3_HUMAN Sorting nexin-3 OS=Homo sapiens OX=9606 GN=SNX3 PE=1 SV=3		Color2 [DarkGray]	1	4					intralumenal vesicle formation;membrane invagination;negative regulation of early endosome to late endosome transport;negative regulation of phagocytosis;negative regulation of protein catabolic process;negative regulation of protein transport;negative regulation of viral entry into host cell;positive regulation of neuron projection development;protein deubiquitination;protein to membrane docking…	phosphatidylinositol-3,5-bisphosphate binding;phosphatidylinositol-3-phosphate binding;phosphatidylinositol-4-phosphate binding;phosphatidylinositol-5-phosphate binding;protein phosphatase binding	clathrin-coated vesicle;cytoplasm;cytosol;early endosome;early endosome membrane;early phagosome;endosome membrane;extracellular exosome	Endocytosis	Ub-specific processing proteases;WNT ligand biogenesis and trafficking						7	5	5	55.6	45.7	45.7	18.762	0	42.721	842980000	10	28	7	5	5	1	7	7	4	7	7	6	6
	0.515956	-0.20922	O60499	O60499	Syntaxin-10	STX10	483	sp|O60499|STX10_HUMAN Syntaxin-10 OS=Homo sapiens OX=9606 GN=STX10 PE=1 SV=1		Color2 [DarkGray]	1	4					Golgi vesicle transport;intracellular protein transport;regulation of protein localization;retrograde transport, endosome to Golgi;vesicle docking;vesicle fusion	SNAP receptor activity;SNARE binding;syntaxin binding	cytosol;endomembrane system;integral component of membrane;integral component of synaptic vesicle membrane;perinuclear region of cytoplasm;SNARE complex;synaptic vesicle;trans-Golgi network;trans-Golgi network membrane;vesicle	SNARE interactions in vesicular transport	Retrograde transport at the Trans-Golgi-Network						4	4	4	26.1	26.1	26.1	28.114	0	19.585	347920000	11	13	4	4	4	1	2	2	1	3	2	2	2
	0.695737	0.418671	O60502	O60502	Protein O-GlcNAcase	MGEA5	484	sp|O60502|OGA_HUMAN Protein O-GlcNAcase OS=Homo sapiens OX=9606 GN=OGA PE=1 SV=2	3.2.1.169	Color2 [DarkGray]	1	4					glycoprotein catabolic process;glycoprotein metabolic process;N-acetylglucosamine metabolic process;protein deglycosylation;protein O-linked glycosylation;viral process	[protein]-3-O-(N-acetyl-D-glucosaminyl)-L-serine O-N-acetyl-alpha-D-glucosaminase activity;[protein]-3-O-(N-acetyl-D-glucosaminyl)-L-serine/L-threonine O-N-acetyl-alpha-D-glucosaminase activity;[protein]-3-O-(N-acetyl-D-glucosaminyl)-L-threonine O-N-acetyl-alpha-D-glucosaminase activity;beta-N-acetylglucosaminidase activity;hyalurononglucosaminidase activity	cytosol;membrane;nucleus	Insulin resistance							9	9	9	14.4	14.4	14.4	102.91	0	40.242	1323100000	46	77	9	9	9	1	6	6	4	6	7	7	5
	0.158903	0.0364806	O60504	O60504	Vinexin	SORBS3	485	sp|O60504|VINEX_HUMAN Vinexin OS=Homo sapiens OX=9606 GN=SORBS3 PE=1 SV=2		Color2 [DarkGray]	1	4					actin filament organization;cell adhesion;cell-substrate adhesion;muscle contraction;negative regulation of transcription by RNA polymerase II;positive regulation of cytoskeleton organization;positive regulation of MAPK cascade;positive regulation of stress fiber assembly	structural constituent of cytoskeleton;transcription factor binding;vinculin binding	cytoskeleton;cytosol;focal adhesion;nucleus		Smooth Muscle Contraction	DLG5-SORBS3-CTNNB1 complex					6	6	6	13.3	13.3	13.3	75.34	0	26.859	679750000	38	34	6	6	6	1	4	5	3	4	5	5	6
	0.704228	-0.1025	O60506	O60506	Heterogeneous nuclear ribonucleoprotein Q	SYNCRIP	486	sp|O60506|HNRPQ_HUMAN Heterogeneous nuclear ribonucleoprotein Q OS=Homo sapiens OX=9606 GN=SYNCRIP PE=1 SV=2		Color2 [DarkGray]	1	4					cellular response to interferon-gamma;CRD-mediated mRNA stabilization;mRNA splicing, via spliceosome;negative regulation of translation;osteoblast differentiation;RNA processing;RNA splicing;viral process	mRNA 5'-UTR binding;mRNA binding;poly(A) binding;RNA binding	catalytic step 2 spliceosome;CRD-mediated mRNA stability complex;endoplasmic reticulum;GAIT complex;histone pre-mRNA 3'end processing complex;membrane;nucleoplasm;nucleus;ribonucleoprotein complex			C complex spliceosome;GAIT complex;IGF2BP1 complex;Multiprotein complex (mRNA turnover)					22	22	17	44.8	44.8	37.1	69.602	0	323.31	87647000000	32	404	22	22	17	1	21	20	19	20	20	20	19
	0.509487	0.256925	O60507	O60507	Protein-tyrosine sulfotransferase 1	TPST1	487	sp|O60507|TPST1_HUMAN Protein-tyrosine sulfotransferase 1 OS=Homo sapiens OX=9606 GN=TPST1 PE=1 SV=1	2.8.2.20	Color2 [DarkGray]	1	4					3'-phosphoadenosine 5'-phosphosulfate metabolic process;inflammatory response;peptidyl-tyrosine sulfation	protein homodimerization activity;protein-tyrosine sulfotransferase activity	Golgi apparatus;Golgi membrane;integral component of Golgi membrane;membrane		Cytosolic sulfonation of small molecules						5	5	5	17.8	17.8	17.8	42.188	0	10.098	487530000	19	45	5	5	5	1	4	4	4	5	3	3	3
	1.08665	-0.255949	O60508	O60508	Pre-mRNA-processing factor 17	CDC40	488	sp|O60508|PRP17_HUMAN Pre-mRNA-processing factor 17 OS=Homo sapiens OX=9606 GN=CDC40 PE=1 SV=1		Color2 [DarkGray]	1	4					mRNA 3'-end processing;mRNA export from nucleus;mRNA splicing, via spliceosome;RNA export from nucleus;RNA splicing	RNA binding	catalytic step 2 spliceosome;nucleoplasm;nucleus;spliceosomal complex;U2-type catalytic step 2 spliceosome	Spliceosome	Cleavage of Growing Transcript in the Termination Region;mRNA 3'-end processing;mRNA Splicing - Major Pathway;Transport of Mature mRNA derived from an Intron-Containing Transcript	C complex spliceosome;Spliceosome					13	13	13	32.1	32.1	32.1	65.521	0	47.587	2401500000	35	94	13	13	13	1	11	9	10	9	9	8	9
	0.201801	-0.102954	O60512	O60512	Beta-1,4-galactosyltransferase 3;N-acetyllactosamine synthase;Beta-N-acetylglucosaminylglycopeptide beta-1,4-galactosyltransferase;Beta-N-acetylglucosaminyl-glycolipid beta-1,4-galactosyltransferase	B4GALT3	489	sp|O60512|B4GT3_HUMAN Beta-1,4-galactosyltransferase 3 OS=Homo sapiens OX=9606 GN=B4GALT3 PE=1 SV=2	2.4.1.-	Color2 [DarkGray]	1	4					carbohydrate metabolic process;galactosylceramide biosynthetic process;keratan sulfate biosynthetic process;protein glycosylation	beta-N-acetylglucosaminylglycopeptide beta-1,4-galactosyltransferase activity;galactosyltransferase activity;metal ion binding;N-acetyllactosamine synthase activity	cytosol;extracellular exosome;Golgi apparatus;Golgi cisterna membrane;Golgi membrane;integral component of membrane	Glycosaminoglycan biosynthesis - keratan sulfate;Glycosphingolipid biosynthesis - lacto and neolacto series;Mannose type O-glycan biosynthesis;Metabolic pathways;N-Glycan biosynthesis;Other types of O-glycan biosynthesis	Keratan sulfate biosynthesis;N-Glycan antennae elongation						2	2	2	8.1	8.1	8.1	43.927	0.00085985	2.3144	641080000	20	19	2	2	2	1	1	1	1	2	1	1	1
	0.278859	0.269522	O60513	O60513	Beta-1,4-galactosyltransferase 4;N-acetyllactosamine synthase;Lactotriaosylceramide beta-1,4-galactosyltransferase	B4GALT4	490	sp|O60513|B4GT4_HUMAN Beta-1,4-galactosyltransferase 4 OS=Homo sapiens OX=9606 GN=B4GALT4 PE=1 SV=1	2.4.1.-	Color2 [DarkGray]	1	4					carbohydrate metabolic process;keratan sulfate biosynthetic process;membrane lipid metabolic process;protein glycosylation	beta-N-acetylglucosaminylglycopeptide beta-1,4-galactosyltransferase activity;galactosyltransferase activity;metal ion binding;N-acetyllactosamine synthase activity	Golgi apparatus;Golgi cisterna membrane;Golgi membrane;integral component of membrane	Glycosaminoglycan biosynthesis - keratan sulfate;Glycosphingolipid biosynthesis - lacto and neolacto series;Metabolic pathways	Keratan sulfate biosynthesis;N-Glycan antennae elongation						2	2	2	7.6	7.6	7.6	40.041	0.00018751	3.8188	160330000	19	11	2	2	2	1	1	1	2	1	2	1	1
	0.159794	0.0499582	O60518	O60518	Ran-binding protein 6	RANBP6	491	sp|O60518|RNBP6_HUMAN Ran-binding protein 6 OS=Homo sapiens OX=9606 GN=RANBP6 PE=1 SV=2		Color2 [DarkGray]	1	4					NLS-bearing protein import into nucleus;ribosomal protein import into nucleus	nuclear localization sequence binding;protein transporter activity	cytoplasm;nuclear membrane;nuclear periphery								14	13	13	16.7	16	16	124.71	0	38.217	2154700000	55	83	14	13	13	1	11	10	7	9	10	11	12
	1.14953	1.20107	O60524	O60524	Nuclear export mediator factor NEMF	NEMF	492	sp|O60524|NEMF_HUMAN Nuclear export mediator factor NEMF OS=Homo sapiens OX=9606 GN=NEMF PE=1 SV=4		Color2 [DarkGray]	1	4					nuclear export;rescue of stalled ribosome;ribosome-associated ubiquitin-dependent protein catabolic process	ribosomal large subunit binding;tRNA binding	nucleus;RQC complex								8	8	8	9.6	9.6	9.6	122.95	0	6.4226	415330000	50	21	8	8	8	1	3	6	0	2	1	5	2
	0.716241	0.479486	O60551	O60551	Glycylpeptide N-tetradecanoyltransferase 2	NMT2	493	sp|O60551|NMT2_HUMAN Glycylpeptide N-tetradecanoyltransferase 2 OS=Homo sapiens OX=9606 GN=NMT2 PE=1 SV=1	2.3.1.97	Color2 [DarkGray]	1	4					intracellular transport of virus;N-terminal peptidyl-glycine N-myristoylation;regulation of rhodopsin mediated signaling pathway	glycylpeptide N-tetradecanoyltransferase activity	cytoplasm;cytosol;extrinsic component of membrane;Golgi apparatus;host cell;plasma membrane		Inactivation, recovery and regulation of the phototransduction cascade;Membrane binding and targetting of GAG proteins						6	2	2	15.9	5.6	5.6	56.98	0	5.9432	226480000	24	13	6	2	2	1	5	6	5	6	6	6	6
	1.60869	0.239772	O60563	O60563	Cyclin-T1	CCNT1	494	sp|O60563|CCNT1_HUMAN Cyclin-T1 OS=Homo sapiens OX=9606 GN=CCNT1 PE=1 SV=1		Color2 [DarkGray]	1	4					cell cycle;cell division;negative regulation of mRNA polyadenylation;positive regulation by host of viral transcription;positive regulation of DNA-templated transcription, elongation;positive regulation of transcription by RNA polymerase II;positive regulation of viral transcription;protein phosphorylation;regulation of cyclin-dependent protein serine/threonine kinase activity;regulation of trans…	7SK snRNA binding;chromatin binding;cyclin-dependent protein serine/threonine kinase activator activity;cyclin-dependent protein serine/threonine kinase regulator activity;DNA binding;protein kinase binding;protein serine/threonine kinase activity;RNA polymerase binding;transcription factor binding;transcription regulatory region DNA binding	cyclin/CDK positive transcription elongation factor complex;nucleoplasm;nucleus	Transcriptional misregulation in cancer	Estrogen-dependent gene expression;Formation of HIV elongation complex in the absence of HIV Tat;Formation of HIV-1 elongation complex containing HIV-1 Tat;Formation of RNA Pol II elongation complex;HIV elongation arrest and recovery;Interactions of Tat with host cellular proteins;Pausing and recovery of HIV elongation;Pausing and recovery of Tat-mediated HIV elongation;RNA Polymerase II Pre-tran…	7SK RNP complex;AFF4 super elongation complex (SEC);BRD4 complex;BRD4-P-TEFb complex;CCNT1- CDK9-GRN complex;HES1 promoter-Notch enhancer complex;POLR2A-CCNT1-CDK9-NCL-LEM6-CPSF2 complex;P-TEFb.1 complex;P-TEFb-7SKRNA-HEXIM1 complex;P-TEFb-BRD4-TRAP220 complex;P-TEFb-SKP2 complex;Transcription elongation factor complex (SUPT5H, CDK9, CCNT1)					9	9	9	23	23	23	80.684	0	92.41	2524900000	26	65	9	9	9	1	7	7	8	8	6	6	8
	0.129384	0.0604013	O60566	O60566	Mitotic checkpoint serine/threonine-protein kinase BUB1 beta	BUB1B	495	sp|O60566|BUB1B_HUMAN Mitotic checkpoint serine/threonine-protein kinase BUB1 beta OS=Homo sapiens OX=9606 GN=BUB1B PE=1 SV=3	2.7.11.1	Color2 [DarkGray]	1	4					anaphase-promoting complex-dependent catabolic process;apoptotic process;cell division;cell proliferation;meiotic sister chromatid cohesion, centromeric;metaphase/anaphase transition of mitotic cell cycle;mitotic cell cycle;mitotic cell cycle checkpoint;mitotic spindle assembly checkpoint;protein localization to chromosome, centromeric region;regulation of mitotic cell cycle phase transition	ATP binding;protein kinase activity;protein serine/threonine kinase activity	anaphase-promoting complex;condensed chromosome kinetochore;condensed chromosome outer kinetochore;condensed nuclear chromosome kinetochore;cytoplasm;cytosol;kinetochore;microtubule organizing center;perinuclear region of cytoplasm;spindle	Cell cycle;Human T-cell leukemia virus 1 infection	Amplification of signal from unattached kinetochores via a MAD2 inhibitory signal;APC/C:Cdc20 mediated degradation of mitotic proteins;APC-Cdc20 mediated degradation of Nek2A;Cdc20:Phospho-APC/C mediated degradation of Cyclin A;Inactivation of APC/C via direct inhibition of the APC/C complex;Mitotic Prometaphase;Resolution of Sister Chromatid Cohesion;RHO GTPases Activate Formins;Separation of Si…	Mitotic checkpoint complex (MCC)					5	5	5	6.7	6.7	6.7	119.54	0	5.0787	302280000	57	12	5	5	5	1	3	4	3	3	3	4	2
	0.869502	-0.163362	O60568	O60568	Procollagen-lysine,2-oxoglutarate 5-dioxygenase 3	PLOD3	496	sp|O60568|PLOD3_HUMAN Multifunctional procollagen lysine hydroxylase and glycosyltransferase LH3 OS=Homo sapiens OX=9606 GN=PLOD3 PE=1 SV=1		Color2 [DarkGray]	1	4					basement membrane assembly;cellular response to hormone stimulus;collagen fibril organization;collagen metabolic process;endothelial cell morphogenesis;epidermis morphogenesis;hydroxylysine biosynthetic process;in utero embryonic development;lung morphogenesis;neural tube development;peptidyl-lysine hydroxylation;protein localization;protein O-linked glycosylation;vasodilation	iron ion binding;L-ascorbic acid binding;procollagen galactosyltransferase activity;procollagen glucosyltransferase activity;procollagen-lysine 5-dioxygenase activity	collagen-containing extracellular matrix;endoplasmic reticulum;endoplasmic reticulum lumen;endoplasmic reticulum membrane;extracellular exosome;extracellular space;Golgi apparatus;rough endoplasmic reticulum;trans-Golgi network	Lysine degradation;Other types of O-glycan biosynthesis	Collagen biosynthesis and modifying enzymes	ADIPOQ-PLOD3-GLT25D1 complex					31	31	31	54.9	54.9	54.9	84.784	0	208.36	13412000000	43	410	31	31	31	1	27	26	29	29	27	28	25
	1.24599	-0.227297	O60573	O60573	Eukaryotic translation initiation factor 4E type 2	EIF4E2	497	sp|O60573|IF4E2_HUMAN Eukaryotic translation initiation factor 4E type 2 OS=Homo sapiens OX=9606 GN=EIF4E2 PE=1 SV=1		Color2 [DarkGray]	1	4					in utero embryonic development;negative regulation of translation	RNA 7-methylguanosine cap binding;RNA binding;RNA cap binding;translation factor activity, RNA binding;translation initiation factor activity;ubiquitin protein ligase binding	cytosol;eukaryotic translation initiation factor 4F complex;mRNA cap binding complex	EGFR tyrosine kinase inhibitor resistance;HIF-1 signaling pathway;Insulin signaling pathway;Longevity regulating pathway;mTOR signaling pathway;PI3K-Akt signaling pathway;RNA transport	ISG15 antiviral mechanism						9	9	9	51.4	51.4	51.4	28.362	0	17.997	1742600000	13	76	9	9	9	1	8	8	7	9	7	7	8
	0.0369182	0.0245199	O60583	O60583	Cyclin-T2	CCNT2	498	sp|O60583|CCNT2_HUMAN Cyclin-T2 OS=Homo sapiens OX=9606 GN=CCNT2 PE=1 SV=2		Color2 [DarkGray]	1	4					cell cycle;cell division;early viral transcription;late viral transcription;positive regulation of DNA-templated transcription, elongation;positive regulation of transcription by RNA polymerase II;regulation of cyclin-dependent protein serine/threonine kinase activity;regulation of muscle cell differentiation;regulation of transcription by RNA polymerase II;skeletal muscle tissue development;snRN…	7SK snRNA binding;chromatin binding;cyclin-dependent protein serine/threonine kinase activator activity;cyclin-dependent protein serine/threonine kinase regulator activity;protein kinase binding;protein serine/threonine kinase activity;RNA polymerase binding;transcription coactivator binding	cyclin/CDK positive transcription elongation factor complex;cytosol;nucleoplasm;nucleus;perinuclear region of cytoplasm;plasma membrane	Transcriptional misregulation in cancer	Formation of HIV elongation complex in the absence of HIV Tat;Formation of RNA Pol II elongation complex;HIV elongation arrest and recovery;Pausing and recovery of HIV elongation;RNA Polymerase II Pre-transcription Events;RNA polymerase II transcribes snRNA genes;RNA Polymerase II Transcription Elongation;SMAD2/SMAD3:SMAD4 heterotrimer regulates transcription;TP53 Regulates Transcription of DNA R…	AFF4 super elongation complex (SEC);P-TEFb.2 complex					4	4	4	11.2	11.2	11.2	81.028	0	14.932	119410000	30	10	4	4	4	1	1	1	3	3	1	2	4
	0.358253	0.0978905	O60610	O60610	Protein diaphanous homolog 1	DIAPH1	499	sp|O60610|DIAP1_HUMAN Protein diaphanous homolog 1 OS=Homo sapiens OX=9606 GN=DIAPH1 PE=1 SV=2		Color2 [DarkGray]	1	4					actin cytoskeleton organization;actin filament polymerization;cellular response to histamine;cytoskeleton organization;neutrophil degranulation;positive regulation of cell migration;protein localization to microtubule;regulation of cell motility;regulation of cell shape;regulation of cytoskeleton organization;regulation of microtubule-based process;regulation of release of sequestered calcium ion…	actin binding;ion channel binding;Rho GTPase binding;RNA binding;signaling receptor binding	cytoplasm;cytosol;ficolin-1-rich granule membrane;microtubule organizing center;mitotic spindle;nucleus;plasma membrane;ruffle membrane;secretory granule membrane	AGE-RAGE signaling pathway in diabetic complications;Focal adhesion;Regulation of actin cytoskeleton;Shigellosis	ERBB2 Regulates Cell Motility;Neutrophil degranulation;RHO GTPases Activate Formins	LGR4-RSPO supercomplex					22	22	22	22.7	22.7	22.7	141.35	0	170.97	4875700000	60	181	22	22	22	1	18	17	13	14	20	18	16
	0.350408	0.20236	O60613	O60613	15 kDa selenoprotein	2015-09-01	500	sp|O60613|SEP15_HUMAN Selenoprotein F OS=Homo sapiens OX=9606 GN=SELENOF PE=1 SV=4		Color2 [DarkGray]	1	4					'de novo' posttranslational protein folding		endoplasmic reticulum lumen								3	3	3	23	23	23	18.092	0.00018765	3.8297	430840000	9	15	3	3	3	1	2	2	2	2	2	2	2
	1.47681	-0.291962	O60645	O60645	Exocyst complex component 3	EXOC3	501	sp|O60645|EXOC3_HUMAN Exocyst complex component 3 OS=Homo sapiens OX=9606 GN=EXOC3 PE=1 SV=3		Color2 [DarkGray]	1	4					exocyst localization;exocytosis;protein transport	cadherin binding;SNARE binding	cytosol;exocyst;Golgi apparatus;growth cone;midbody;perinuclear region of cytoplasm;presynaptic membrane;secretory granule membrane		Insulin processing;Translocation of SLC2A4 (GLUT4) to the plasma membrane;VxPx cargo-targeting to cilium	Exocyst complex;Exocyst Sec6/8 complex					11	11	11	19.9	19.9	19.9	85.566	0	28.578	1424300000	35	72	11	11	11	1	7	7	5	7	8	7	9
	0.870573	0.225766	O60664	O60664	Perilipin-3	PLIN3	502	sp|O60664|PLIN3_HUMAN Perilipin-3 OS=Homo sapiens OX=9606 GN=PLIN3 PE=1 SV=3		Color2 [DarkGray]	1	4					vesicle-mediated transport	cadherin binding	cytoplasm;cytosol;endosome;endosome membrane;Golgi apparatus;lipid droplet;membrane;transport vesicle		Retrograde transport at the Trans-Golgi-Network;Triglyceride catabolism	RAB9-TIP47-MPRI complex					21	21	21	72.8	72.8	72.8	47.074	0	323.31	31771000000	26	299	21	21	21	1	16	19	19	18	19	20	18
	0.338919	-0.230398	O60671	O60671	Cell cycle checkpoint protein RAD1	RAD1	503	sp|O60671|RAD1_HUMAN Cell cycle checkpoint protein RAD1 OS=Homo sapiens OX=9606 GN=RAD1 PE=1 SV=1	3.1.11.2	Color2 [DarkGray]	1	4					cellular response to DNA damage stimulus;cellular response to ionizing radiation;DNA damage checkpoint;DNA repair;meiotic recombination checkpoint;substantia nigra development	3'-5' exonuclease activity;damaged DNA binding;exodeoxyribonuclease III activity	checkpoint clamp complex;chromosome;intracellular membrane-bounded organelle;nucleoplasm;nucleus	Cellular senescence	Activation of ATR in response to replication stress;G2/M DNA damage checkpoint;HDR through Single Strand Annealing (SSA);Presynaptic phase of homologous DNA pairing and strand exchange;Processing of DNA double-strand break ends;Regulation of TP53 Activity through Phosphorylation	9-1-1 complex;9-1-1-APE1 complex;9-1-1-FEN1 complex;9-1-1-LIG1 complex;9-1-1-POLB complex;9-1-1-RAD17-RFC complex;9-1-1-RHINO complex;9b-1-1 complex;9b-1b-1 complex					3	3	3	17.4	17.4	17.4	31.827	0	5.3641	259070000	16	7	3	3	3	1	1	2	1	1	1	2	2
	0.387051	-0.16136	O60678	O60678	Protein arginine N-methyltransferase 3	PRMT3	504	sp|O60678|ANM3_HUMAN Protein arginine N-methyltransferase 3 OS=Homo sapiens OX=9606 GN=PRMT3 PE=1 SV=4	2.1.1.-	Color2 [DarkGray]	1	4					histone arginine methylation;negative regulation of protein ubiquitination;peptidyl-arginine methylation, to asymmetrical-dimethyl arginine;protein methylation;regulation of transcription, DNA-templated	histone-arginine N-methyltransferase activity;metal ion binding;methyltransferase activity;nucleic acid binding;protein-arginine N-methyltransferase activity;protein-arginine omega-N asymmetric methyltransferase activity;ribosome binding	cytoplasm;cytosol;nucleus		Protein methylation;RMTs methylate histone arginines						6	6	6	15.4	15.4	15.4	59.902	0	8.981	793520000	23	39	6	6	6	1	5	6	4	5	4	5	4
	0.830081	0.0985336	O60684;O15131	O60684;O15131	Importin subunit alpha-7;Importin subunit alpha-6	KPNA6;KPNA5	505	sp|O60684|IMA7_HUMAN Importin subunit alpha-7 OS=Homo sapiens OX=9606 GN=KPNA6 PE=1 SV=1;sp|O15131|IMA6_HUMAN Importin subunit alpha-6 OS=Homo sapiens OX=9606 GN=KPNA5 PE=1 SV=2		Color2 [DarkGray]	1	4					maternal process involved in female pregnancy;modulation by virus of host process;NLS-bearing protein import into nucleus;positive regulation of transcription by RNA polymerase II	nuclear import signal receptor activity;nuclear localization sequence binding;protein transporter activity	cytosol;membrane;nuclear pore;nucleoplasm		ISG15 antiviral mechanism;NS1 Mediated Effects on Host Pathways						16	16	9	33.4	33.4	19	60.029	0	129.34	5578900000	23	173	NaN	NaN	NaN	2	14	15	13	13	14	15	14
	0.967384	0.327065	O60701	O60701	UDP-glucose 6-dehydrogenase	UGDH	506	sp|O60701|UGDH_HUMAN UDP-glucose 6-dehydrogenase OS=Homo sapiens OX=9606 GN=UGDH PE=1 SV=1	1.1.1.22	Color2 [DarkGray]	1	4					gastrulation with mouth forming second;glycosaminoglycan biosynthetic process;UDP-glucose metabolic process;UDP-glucuronate biosynthetic process	electron transfer activity;NAD binding;UDP-glucose 6-dehydrogenase activity	cytosol;extracellular exosome;nucleoplasm;nucleus	Amino sugar and nucleotide sugar metabolism;Ascorbate and aldarate metabolism;Metabolic pathways;Pentose and glucuronate interconversions	Formation of the active cofactor, UDP-glucuronate						21	21	21	54.9	54.9	54.9	55.023	0	323.31	8292200000	28	203	21	21	21	1	15	15	13	17	20	19	18
	0.580964	-0.129409	O60704	O60704	Protein-tyrosine sulfotransferase 2	TPST2	507	sp|O60704|TPST2_HUMAN Protein-tyrosine sulfotransferase 2 OS=Homo sapiens OX=9606 GN=TPST2 PE=1 SV=1	2.8.2.20	Color2 [DarkGray]	1	4					3'-phosphoadenosine 5'-phosphosulfate metabolic process;peptidyl-tyrosine sulfation	protein homodimerization activity;protein-tyrosine sulfotransferase activity	endoplasmic reticulum;Golgi apparatus;Golgi membrane;integral component of membrane		Cytosolic sulfonation of small molecules						6	6	6	22.3	22.3	22.3	41.911	0	11.538	882010000	18	54	6	6	6	1	5	5	5	6	6	5	5
	0.524293	-0.116471	O60716	O60716	Catenin delta-1	CTNND1	509	sp|O60716|CTND1_HUMAN Catenin delta-1 OS=Homo sapiens OX=9606 GN=CTNND1 PE=1 SV=1		Color2 [DarkGray]	1	4					adherens junction organization;brain development;cell adhesion;cell-cell adhesion;cell-cell junction assembly;entry of bacterium into host cell;negative regulation of canonical Wnt signaling pathway;regulation of postsynaptic membrane neurotransmitter receptor levels;Wnt signaling pathway	cadherin binding;protein kinase binding;signaling receptor binding	catenin complex;cell-cell adherens junction;cell-cell junction;cytoplasm;cytosol;dendritic spine;extracellular exosome;glutamatergic synapse;growth cone;hippocampal mossy fiber to CA3 synapse;lamellipodium;midbody;nucleus;plasma membrane;postsynaptic density, intracellular component;presynaptic active zone cytoplasmic component;Schaffer collateral - CA1 synapse;zonula adherens	Adherens junction;Leukocyte transendothelial migration;Rap1 signaling pathway	Adherens junctions interactions;InlA-mediated entry of Listeria monocytogenes into host cells;VEGFR2 mediated vascular permeability	Amot-cadherin-11-beta-catenin-p120 complex;CTNND1-GLIS2 complex					46	46	46	60.1	60.1	60.1	108.17	0	323.31	36818000000	48	582	46	46	46	1	38	39	41	41	35	35	38
	0.583805	-0.264723	O60725	O60725	Protein-S-isoprenylcysteine O-methyltransferase	ICMT	510	sp|O60725|ICMT_HUMAN Protein-S-isoprenylcysteine O-methyltransferase OS=Homo sapiens OX=9606 GN=ICMT PE=1 SV=1	2.1.1.100	Color2 [DarkGray]	1	4					cellular protein modification process;C-terminal protein methylation;post-translational protein modification;protein targeting to membrane	protein C-terminal carboxyl O-methyltransferase activity;protein C-terminal S-isoprenylcysteine carboxyl O-methyltransferase activity	endoplasmic reticulum;endoplasmic reticulum membrane;integral component of membrane;membrane	Terpenoid backbone biosynthesis	Gamma carboxylation, hypusine formation and arylsulfatase activation						2	2	2	9.5	9.5	9.5	31.938	0	5.3877	195340000	9	19	2	2	2	1	2	1	2	2	1	1	2
	0.997832	0.162689	O60732	O60732	Melanoma-associated antigen C1	MAGEC1	511	sp|O60732|MAGC1_HUMAN Melanoma-associated antigen C1 OS=Homo sapiens OX=9606 GN=MAGEC1 PE=1 SV=3		Color2 [DarkGray]	1	4															12	11	11	13.5	12.8	12.8	123.64	0	88.538	5438400000	15	90	12	11	11	1	10	9	10	9	10	10	9
	1.34311	0.962767	O60739	O60739	Eukaryotic translation initiation factor 1b	EIF1B	512	sp|O60739|EIF1B_HUMAN Eukaryotic translation initiation factor 1b OS=Homo sapiens OX=9606 GN=EIF1B PE=1 SV=2		Color2 [DarkGray]	1	4					regulation of translational initiation	ribosomal small subunit binding;RNA binding;translation initiation factor activity	eukaryotic 43S preinitiation complex	RNA transport							6	2	2	63.7	29.2	29.2	12.823	0	31.399	59431000	5	4	6	2	2	1	5	5	5	5	3	4	5
	1.14258	0.24095	O60749	O60749	Sorting nexin-2	SNX2	513	sp|O60749|SNX2_HUMAN Sorting nexin-2 OS=Homo sapiens OX=9606 GN=SNX2 PE=1 SV=2		Color2 [DarkGray]	1	4					early endosome to Golgi transport;endocytosis;intracellular protein transport;lamellipodium morphogenesis;protein complex oligomerization;retrograde transport, endosome to Golgi	cadherin binding;epidermal growth factor receptor binding;insulin receptor binding;leptin receptor binding;phosphatidylinositol binding;protein heterodimerization activity;protein homodimerization activity;transferrin receptor binding	cytoplasm;cytosol;early endosome membrane;endosome;endosome membrane;lamellipodium;lysosome;membrane;protein-containing complex;retromer complex;retromer, tubulation complex	Endocytosis	Golgi Associated Vesicle Biogenesis	Retromer complex (SNX1, SNX2, VPS35, VPS29, VPS26A);Retromer complex (SNX1, SNX2, VPS35, VPS29, VPS26B);SNX complex (SNX1, SNX1a, SNX2, SNX4);SNX complex (SNX1, SNX1a, SNX2, SNX4, EGFR);SNX complex (SNX1, SNX1a, SNX2, SNX4, INSR);SNX complex (SNX1, SNX1a, SNX2, SNX4, LEPR);SNX complex (SNX1, SNX1a, SNX2, SNX4, PDGFRA);SNX complex (SNX2), oligomeric					13	12	12	29.9	27.9	27.9	58.47	0	110.79	3095200000	27	124	13	12	12	1	11	12	7	12	12	11	11
	0.304188	0.100887	O60762	O60762	Dolichol-phosphate mannosyltransferase subunit 1	DPM1	514	sp|O60762|DPM1_HUMAN Dolichol-phosphate mannosyltransferase subunit 1 OS=Homo sapiens OX=9606 GN=DPM1 PE=1 SV=1	2.4.1.83	Color2 [DarkGray]	1	4					dolichol metabolic process;GPI anchor biosynthetic process;protein mannosylation;protein O-linked mannosylation	dolichyl-phosphate beta-D-mannosyltransferase activity;dolichyl-phosphate-mannose-protein mannosyltransferase activity	dolichol-phosphate-mannose synthase complex;endoplasmic reticulum;endoplasmic reticulum membrane;membrane;nucleus	Metabolic pathways;N-Glycan biosynthesis	Defective DPM1 causes DPM1-CDG (CDG-1e);Synthesis of dolichyl-phosphate mannose	Dolichol-phosphate mannose (DPM) synthase					10	10	10	45.8	45.8	45.8	29.634	0	65.735	8854200000	16	113	10	10	10	1	8	9	10	10	10	10	9
	0.0831567	0.0186876	O60763	O60763	General vesicular transport factor p115	USO1	515	sp|O60763|USO1_HUMAN General vesicular transport factor p115 OS=Homo sapiens OX=9606 GN=USO1 PE=1 SV=2		Color2 [DarkGray]	1	4					COPII vesicle coating;endoplasmic reticulum to Golgi vesicle-mediated transport;Golgi organization;Golgi vesicle docking;intracellular protein transport;membrane fusion;transcytosis;vesicle fusion with Golgi apparatus	cadherin binding;protein transporter activity;RNA binding	cytosol;endoplasmic reticulum;ER to Golgi transport vesicle membrane;fibrillar center;Golgi apparatus;Golgi membrane;Golgi stack;membrane;perinuclear region of cytoplasm;transport vesicle		COPII-mediated vesicle transport;COPI-mediated anterograde transport;Golgi Cisternae Pericentriolar Stack Reorganization						33	33	32	45.4	45.4	44.7	107.89	0	323.31	9979600000	43	309	33	33	32	1	27	29	26	27	25	28	28
	0.474576	-0.154096	O60783	O60783	28S ribosomal protein S14, mitochondrial	MRPS14	516	sp|O60783|RT14_HUMAN 28S ribosomal protein S14, mitochondrial OS=Homo sapiens OX=9606 GN=MRPS14 PE=1 SV=1		Color2 [DarkGray]	1	4					mitochondrial translational elongation;mitochondrial translational termination;translation	RNA binding;structural constituent of ribosome	mitochondrial inner membrane;mitochondrial ribosome;mitochondrial small ribosomal subunit	Ribosome	Mitochondrial translation elongation;Mitochondrial translation initiation;Mitochondrial translation termination	28S ribosomal subunit, mitochondrial;55S ribosome, mitochondrial	+	Matrix	Mitochondrial central dogma;Mitochondrial ribosome;Translation		3	3	3	28.9	28.9	28.9	15.139	0	12.245	1464200000	6	54	3	3	3	1	3	3	3	3	3	3	3
[truncated: 5,637 more rows]
[truncated: 113 more columns]
